# Supplementary material for: Tetra­aqua­bis­(2-{[5-(pyridin-4-yl)-1,3,4-oxadiazol-2-yl]sulfan­yl}acetato)­cobalt(II) monohydrate
Source: Acta Crystallogr Sect E Struct Rep Online. 2011 Nov 12;67(Pt 12):m1746–7. doi: 10.1107/S1600536811046526 (PMC3238654; doi:10.1107/S1600536811046526)
Supplement: Supplementary file 1 [file e-67-m1746-sup1.cif]

##############################################################################
#                                                                            #
# This CIF contains the data in a paper accepted for publication in          #
# Acta Crystallographica Section E. It conforms to the requirements of       #
# Notes for Authors for Acta Crystallographica Section E, and has been       #
# peer reviewed under the auspices of the IUCr Commission on Journals.       #
#                                                                            #
# Full details of the Crystallographic Information File format               #
# are given in the paper "The Crystallographic Information File (CIF):       #
# a New Standard Archive File for Crystallography" by S. R. Hall, F. H.      #
# Allen and I. D. Brown [Acta Cryst. (1991), A47, 655-685].                  #
#                                                                            #
# The current version of the core CIF dictionary is obtainable from          #
# ftp://ftp.iucr.org/pub/cif_core.dic.                                       #
#                                                                            #
# Software is freely available for graphical display of the structure(s)     #
# in this CIF. For information consult the CIF software page                 #
# http://www.iucr.org/resources/cif/software.                                #
#                                                                            #
# This file may be used for bona fide research purposes within the           #
# scientific community so long as proper attribution is given to the journal # 
# article from which it was obtained.                                        #
#                                                                            #
##############################################################################
data_I
_audit_creation_method     SHELXL-97
_chemical_name_systematic
;
Tetraaquabis(2-{[5-(pyridin-4-yl)-1,3,4-oxadiazol-2-
yl]sulfanyl}acetato)cobalt(II) monohydrate
;
_chemical_name_common     ?
_chemical_formula_moiety     'C18 H20 Co N6 O10 S2, H2 O'
_chemical_formula_sum     'C18 H22 Co N6 O11 S2'
_chemical_formula_iupac     '[Co (C9 H6 N3 O3 S)2 (H2 O)4], H2 O'
_chemical_formula_weight     621.47
_chemical_melting_point     ?
_symmetry_cell_setting     triclinic
_symmetry_space_group_name_H-M     'P -1'
_symmetry_space_group_name_Hall     '-P 1'
loop_
    _symmetry_equiv_pos_as_xyz
    'x, y, z'
    '-x, -y, -z'
_cell_length_a     7.393(4)
_cell_length_b     11.122(6)
_cell_length_c     16.014(8)
_cell_angle_alpha     103.904(6)
_cell_angle_beta     96.040(6)
_cell_angle_gamma     103.017(6)
_cell_volume     1227.5(11)
_cell_formula_units_Z     2
_cell_measurement_reflns_used     2275
_cell_measurement_theta_min     2.65
_cell_measurement_theta_max     25.08
_cell_measurement_temperature     293(2)
_exptl_crystal_description     block
_exptl_crystal_colour     red
_exptl_crystal_size_max     0.40
_exptl_crystal_size_mid     0.25
_exptl_crystal_size_min     0.15
_exptl_crystal_density_diffrn     1.681
_exptl_crystal_density_meas     ?
_exptl_crystal_density_method     'not measured'
_exptl_crystal_F_000     638
_exptl_absorpt_coefficient_mu     0.940
_exptl_absorpt_correction_type     none
_exptl_absorpt_process_details     ?
_exptl_absorpt_correction_T_min     ?
_exptl_absorpt_correction_T_max     ?
_exptl_special_details     ?
_diffrn_ambient_temperature     293(2)
_diffrn_radiation_type     MoK\a
_diffrn_radiation_wavelength     0.71073
_diffrn_radiation_source     'fine-focus sealed tube'
_diffrn_radiation_monochromator     graphite
_diffrn_measurement_device_type     'Siemens SMART CCD'
_diffrn_measurement_method     '\w scan'
_diffrn_detector_area_resol_mean     ?
_diffrn_reflns_number     8804
_diffrn_reflns_av_R_equivalents     0.0558
_diffrn_reflns_av_sigmaI/netI     0.0821
_diffrn_reflns_theta_min     2.65
_diffrn_reflns_theta_max     25.00
_diffrn_reflns_theta_full     25.00
_diffrn_measured_fraction_theta_max     0.981
_diffrn_measured_fraction_theta_full     0.981
_diffrn_reflns_limit_h_min     -8
_diffrn_reflns_limit_h_max     8
_diffrn_reflns_limit_k_min     -13
_diffrn_reflns_limit_k_max     13
_diffrn_reflns_limit_l_min     -19
_diffrn_reflns_limit_l_max     18
_diffrn_standards_number     ?
_diffrn_standards_interval_count     ?
_diffrn_standards_interval_time     ?
_diffrn_standards_decay_%     ?
_refine_special_details
;
 Refinement of F^2^ against ALL reflections.  The weighted R-factor wR and
 goodness of fit S are based on F^2^, conventional R-factors R are based
 on F, with F set to zero for negative F^2^. The threshold expression of
 F^2^ > 2sigma(F^2^) is used only for calculating R-factors(gt) etc. and is
 not relevant to the choice of reflections for refinement.  R-factors based
 on F^2^ are statistically about twice as large as those based on F, and R-
 factors based on ALL data will be even larger.
;
_reflns_number_total     4234
_reflns_number_gt     2975
_reflns_threshold_expression     I>2sigma(I)
_refine_ls_structure_factor_coef     Fsqd
_refine_ls_matrix_type     full
_refine_ls_R_factor_all     0.0916
_refine_ls_R_factor_gt     0.0653
_refine_ls_wR_factor_gt     0.1600
_refine_ls_wR_factor_ref     0.1824
_refine_ls_goodness_of_fit_ref     1.000
_refine_ls_restrained_S_all     1.001
_refine_ls_number_reflns     4234
_refine_ls_number_parameters     373
_refine_ls_number_restraints     14
_refine_ls_hydrogen_treatment     mixed
_refine_ls_weighting_scheme     calc
_refine_ls_weighting_details
                 'calc w=1/[\s^2^(Fo^2^)+(0.1108P)^2^] where P=(Fo^2^+2Fc^2^)/3'
_atom_sites_solution_hydrogens     geom
_atom_sites_solution_primary     direct
_atom_sites_solution_secondary     difmap
_refine_ls_shift/su_max     0.000
_refine_ls_shift/su_mean     0.000
_refine_diff_density_max     1.506
_refine_diff_density_min     -0.821
_refine_ls_extinction_method     none
_refine_ls_extinction_coef     ?
loop_
    _atom_type_symbol
    _atom_type_description
    _atom_type_scat_dispersion_real
    _atom_type_scat_dispersion_imag
    _atom_type_scat_source
    'C' 'C' 0.0033 0.0016
                         'International Tables Vol C Tables 4.2.6.8 and 6.1.1.4'
    'H' 'H' 0.0000 0.0000
                         'International Tables Vol C Tables 4.2.6.8 and 6.1.1.4'
    'Co' 'Co' 0.3494 0.9721
                         'International Tables Vol C Tables 4.2.6.8 and 6.1.1.4'
    'N' 'N' 0.0061 0.0033
                         'International Tables Vol C Tables 4.2.6.8 and 6.1.1.4'
    'O' 'O' 0.0106 0.0060
                         'International Tables Vol C Tables 4.2.6.8 and 6.1.1.4'
    'S' 'S' 0.1246 0.1234
                         'International Tables Vol C Tables 4.2.6.8 and 6.1.1.4'
_computing_data_collection     'SMART (Siemens, 1996)'
_computing_cell_refinement     'SAINT (Siemens, 1994)'
_computing_data_reduction     'SAINT (Siemens, 1994)'
_computing_structure_solution     'SHELXS97 (Sheldrick, 2008)'
_computing_structure_refinement     'SHELXL97 (Sheldrick, 2008)'
_computing_molecular_graphics     'SHELXTL (Sheldrick, 2008)'
_computing_publication_material     'SHELXL97 (Sheldrick, 2008)'
loop_
    _atom_site_type_symbol
    _atom_site_label
    _atom_site_fract_x
    _atom_site_fract_y
    _atom_site_fract_z
    _atom_site_U_iso_or_equiv
    _atom_site_adp_type
    _atom_site_calc_flag
    _atom_site_refinement_flags
    _atom_site_occupancy
    _atom_site_symmetry_multiplicity
    _atom_site_disorder_assembly
    _atom_site_disorder_group
    Co Co1 0.78325(9) 0.30500(6) 0.54979(4) 0.0341(2) Uani d . 1 1 . .
    S S1 0.75640(19) 0.10713(12) 0.18118(8) 0.0428(4) Uani d . 1 1 . .
    S S2 0.63708(19) 0.46656(12) 1.16857(8) 0.0440(4) Uani d . 1 1 . .
    O O1 0.8385(5) 0.3050(3) 0.4234(2) 0.0402(8) Uani d . 1 1 . .
    O O2 0.6631(6) 0.1130(3) 0.3422(2) 0.0572(10) Uani d . 1 1 . .
    O O3 0.8313(5) 0.0864(3) 0.0228(2) 0.0405(8) Uani d . 1 1 . .
    O O4 0.3915(5) 0.3743(3) 1.3574(2) 0.0462(9) Uani d . 1 1 . .
    O O5 0.6136(5) 0.5403(3) 1.3476(2) 0.0497(9) Uani d . 1 1 . .
    O O6 0.6559(5) 0.4033(3) 0.9999(2) 0.0424(8) Uani d . 1 1 . .
    O O7 0.5077(5) 0.3243(3) 0.5123(2) 0.0389(8) Uani d D 1 1 . .
    O O8 0.8788(5) 0.5034(3) 0.5868(2) 0.0457(9) Uani d D 1 1 . .
    O O9 1.0481(5) 0.2784(4) 0.5833(3) 0.0483(9) Uani d D 1 1 . .
    O O10 0.6705(5) 0.1073(3) 0.5044(2) 0.0452(9) Uani d D 1 1 . .
    O O11 0.1925(6) 0.1010(4) 0.4736(2) 0.0570(10) Uani d D 1 1 . .
    N N1 0.9855(6) 0.2754(4) 0.1118(3) 0.0473(11) Uani d . 1 1 . .
    N N2 1.0274(6) 0.2712(4) 0.0278(3) 0.0481(11) Uani d . 1 1 . .
    N N3 0.8966(6) 0.0086(4) -0.2939(3) 0.0492(11) Uani d . 1 1 . .
    N N4 0.7224(5) 0.3085(4) 0.6795(3) 0.0362(9) Uani d . 1 1 . .
    N N5 0.4802(7) 0.2040(4) 0.9494(3) 0.0505(12) Uani d . 1 1 . .
    N N6 0.4768(6) 0.2448(4) 1.0384(3) 0.0487(11) Uani d . 1 1 . .
    C C1 0.7812(6) 0.2151(4) 0.3525(3) 0.0350(11) Uani d . 1 1 . .
    C C2 0.8695(7) 0.2403(5) 0.2745(3) 0.0399(12) Uani d . 1 1 . .
    H H2A 1.0065 0.2479 0.2856 0.048 Uiso calc R 1 1 . .
    H H2B 0.8508 0.3211 0.2641 0.048 Uiso calc R 1 1 . .
    C C3 0.8697(7) 0.1655(5) 0.1053(3) 0.0363(11) Uani d . 1 1 . .
    C C4 0.9354(7) 0.1611(4) -0.0218(3) 0.0370(11) Uani d . 1 1 . .
    C C5 0.9225(7) 0.1068(5) -0.1155(3) 0.0379(11) Uani d . 1 1 . .
    C C6 0.7994(7) -0.0095(5) -0.1589(3) 0.0436(12) Uani d . 1 1 . .
    H H6 0.7221 -0.0581 -0.1285 0.052 Uiso calc R 1 1 . .
    C C7 0.7907(7) -0.0541(5) -0.2484(3) 0.0445(12) Uani d . 1 1 . .
    H H7 0.7041 -0.1339 -0.2785 0.053 Uiso calc R 1 1 . .
    C C8 1.0126(8) 0.1215(5) -0.2516(3) 0.0477(13) Uani d . 1 1 . .
    H H8 1.0851 0.1686 -0.2845 0.057 Uiso calc R 1 1 . .
    C C9 1.0345(7) 0.1750(5) -0.1624(3) 0.0425(12) Uani d . 1 1 . .
    H H9 1.1224 0.2551 -0.1343 0.051 Uiso calc R 1 1 . .
    C C10 0.4996(7) 0.4344(5) 1.3167(3) 0.0376(11) Uani d . 1 1 . .
    C C11 0.4767(7) 0.3688(5) 1.2190(3) 0.0377(11) Uani d . 1 1 . .
    H H11A 0.3455 0.3558 1.1908 0.045 Uiso calc R 1 1 . .
    H H11B 0.5032 0.2837 1.2108 0.045 Uiso calc R 1 1 . .
    C C12 0.5816(7) 0.3609(5) 1.0651(3) 0.0381(11) Uani d . 1 1 . .
    C C13 0.5860(7) 0.2988(5) 0.9296(3) 0.0391(12) Uani d . 1 1 . .
    C C14 0.6358(6) 0.3042(4) 0.8441(3) 0.0332(10) Uani d . 1 1 . .
    C C15 0.5456(7) 0.2050(5) 0.7710(3) 0.0412(12) Uani d . 1 1 . .
    H H15 0.4529 0.1337 0.7760 0.049 Uiso calc R 1 1 . .
    C C16 0.5918(7) 0.2109(5) 0.6909(3) 0.0405(12) Uani d . 1 1 . .
    H H16 0.5283 0.1426 0.6412 0.049 Uiso calc R 1 1 . .
    C C17 0.8101(7) 0.4028(5) 0.7512(3) 0.0398(12) Uani d . 1 1 . .
    H H17 0.9044 0.4719 0.7446 0.048 Uiso calc R 1 1 . .
    C C18 0.7718(7) 0.4056(5) 0.8338(3) 0.0408(12) Uani d . 1 1 . .
    H H18 0.8369 0.4753 0.8826 0.049 Uiso calc R 1 1 . .
    H H7B 0.503(8) 0.355(5) 0.469(2) 0.061 Uiso d D 1 1 . .
    H H7A 0.471(8) 0.379(4) 0.548(3) 0.061 Uiso d D 1 1 . .
    H H8A 0.793(6) 0.540(5) 0.599(4) 0.061 Uiso d D 1 1 . .
    H H9B 1.087(8) 0.226(4) 0.547(3) 0.061 Uiso d D 1 1 . .
    H H9A 1.144(5) 0.340(3) 0.604(4) 0.061 Uiso d D 1 1 . .
    H H8B 0.966(5) 0.554(4) 0.573(4) 0.061 Uiso d D 1 1 . .
    H H10A 0.709(8) 0.044(4) 0.512(4) 0.061 Uiso d D 1 1 . .
    H H11C 0.163(6) 0.082(5) 0.4196(8) 0.061 Uiso d D 1 1 . .
    H H10B 0.657(8) 0.105(6) 0.4512(12) 0.061 Uiso d D 1 1 . .
    H H11D 0.3009(12) 0.1571(12) 0.481(3) 0.061 Uiso d D 1 1 . .
loop_
    _atom_site_aniso_label
    _atom_site_aniso_U_11
    _atom_site_aniso_U_22
    _atom_site_aniso_U_33
    _atom_site_aniso_U_12
    _atom_site_aniso_U_13
    _atom_site_aniso_U_23
    Co1 0.0346(4) 0.0291(4) 0.0268(4) -0.0062(3) 0.0043(3) -0.0008(3)
    S1 0.0500(8) 0.0355(7) 0.0281(6) -0.0053(6) 0.0019(6) -0.0019(5)
    S2 0.0508(8) 0.0391(7) 0.0300(7) -0.0028(6) 0.0082(6) -0.0001(5)
    O1 0.044(2) 0.0313(17) 0.0313(18) -0.0080(16) 0.0090(15) -0.0019(14)
    O2 0.064(2) 0.044(2) 0.035(2) -0.025(2) 0.0006(18) -0.0034(16)
    O3 0.049(2) 0.0304(18) 0.0276(17) -0.0054(16) 0.0009(15) -0.0017(14)
    O4 0.057(2) 0.043(2) 0.0319(18) 0.0023(18) 0.0133(17) 0.0046(16)
    O5 0.045(2) 0.046(2) 0.0345(19) -0.0126(18) 0.0057(16) -0.0090(16)
    O6 0.052(2) 0.0395(19) 0.0273(18) 0.0007(17) 0.0102(16) 0.0036(15)
    O7 0.040(2) 0.039(2) 0.0289(18) 0.0010(16) 0.0042(15) 0.0029(15)
    O8 0.045(2) 0.0286(19) 0.052(2) -0.0057(16) 0.0163(19) 0.0014(17)
    O9 0.036(2) 0.045(2) 0.048(2) -0.0013(17) 0.0039(17) -0.0032(18)
    O10 0.058(2) 0.0292(18) 0.038(2) -0.0055(17) 0.0087(18) 0.0054(17)
    O11 0.062(2) 0.051(2) 0.040(2) -0.005(2) 0.0034(19) -0.0016(18)
    N1 0.051(3) 0.041(2) 0.035(2) -0.004(2) 0.008(2) -0.0046(19)
    N2 0.053(3) 0.042(3) 0.033(2) -0.005(2) 0.007(2) -0.002(2)
    N3 0.054(3) 0.049(3) 0.035(2) 0.002(2) 0.003(2) 0.005(2)
    N4 0.036(2) 0.031(2) 0.033(2) -0.0024(18) 0.0025(17) 0.0020(17)
    N5 0.060(3) 0.048(3) 0.031(2) -0.005(2) 0.010(2) 0.003(2)
    N6 0.056(3) 0.049(3) 0.031(2) -0.002(2) 0.013(2) 0.006(2)
    C1 0.033(3) 0.031(3) 0.029(2) -0.004(2) -0.001(2) 0.000(2)
    C2 0.046(3) 0.034(3) 0.027(2) -0.004(2) 0.006(2) -0.002(2)
    C3 0.038(3) 0.036(3) 0.024(2) 0.004(2) 0.000(2) -0.005(2)
    C4 0.035(3) 0.030(3) 0.039(3) 0.003(2) 0.003(2) 0.002(2)
    C5 0.040(3) 0.033(3) 0.035(3) 0.008(2) 0.001(2) 0.004(2)
    C6 0.048(3) 0.040(3) 0.033(3) 0.000(3) 0.004(2) 0.004(2)
    C7 0.040(3) 0.043(3) 0.038(3) 0.000(2) 0.001(2) 0.001(2)
    C8 0.051(3) 0.053(3) 0.036(3) 0.008(3) 0.007(2) 0.012(3)
    C9 0.044(3) 0.033(3) 0.041(3) 0.001(2) -0.001(2) 0.003(2)
    C10 0.042(3) 0.040(3) 0.027(2) 0.011(2) 0.004(2) 0.002(2)
    C11 0.039(3) 0.034(3) 0.029(2) -0.001(2) 0.003(2) -0.001(2)
    C12 0.040(3) 0.039(3) 0.029(3) 0.006(2) 0.003(2) 0.003(2)
    C13 0.046(3) 0.036(3) 0.028(3) 0.005(2) 0.006(2) 0.000(2)
    C14 0.036(3) 0.032(2) 0.030(2) 0.005(2) 0.008(2) 0.006(2)
    C15 0.045(3) 0.035(3) 0.033(3) -0.006(2) 0.008(2) 0.004(2)
    C16 0.046(3) 0.034(3) 0.028(2) -0.005(2) 0.003(2) -0.001(2)
    C17 0.041(3) 0.035(3) 0.032(3) -0.007(2) 0.006(2) 0.003(2)
    C18 0.044(3) 0.035(3) 0.028(2) -0.006(2) -0.001(2) -0.004(2)
_geom_special_details
;
 All esds (except the esd in the dihedral angle between two l.s. planes)
 are estimated using the full covariance matrix.  The cell esds are taken
 into account individually in the estimation of esds in distances, angles
 and torsion angles; correlations between esds in cell parameters are only
 used when they are defined by crystal symmetry.  An approximate (isotropic)
 treatment of cell esds is used for estimating esds involving l.s. planes.
;
loop_
    _geom_bond_atom_site_label_1
    _geom_bond_atom_site_label_2
    _geom_bond_site_symmetry_2
    _geom_bond_distance
    _geom_bond_publ_flag
    Co1 O8 . 2.074(4) yes
    Co1 O9 . 2.080(4) yes
    Co1 O10 . 2.083(4) yes
    Co1 O1 . 2.107(3) yes
    Co1 O7 . 2.135(4) yes
    Co1 N4 . 2.164(4) yes
    S1 C3 . 1.718(5) ?
    S1 C2 . 1.800(5) ?
    S2 C12 . 1.732(5) ?
    S2 C11 . 1.812(5) ?
    O1 C1 . 1.277(5) ?
    O2 C1 . 1.229(6) ?
    O3 C3 . 1.359(5) ?
    O3 C4 . 1.381(6) ?
    O4 C10 . 1.261(6) ?
    O5 C10 . 1.236(6) ?
    O6 C12 . 1.361(6) ?
    O6 C13 . 1.365(6) ?
    O7 H7B . 0.841(10) ?
    O7 H7A . 0.843(10) ?
    O8 H8A . 0.839(10) ?
    O8 H8B . 0.837(10) ?
    O9 H9B . 0.840(10) ?
    O9 H9A . 0.838(11) ?
    O10 H10A . 0.842(7) ?
    O10 H10B . 0.841(10) ?
    O11 H11C . 0.831(10) ?
    O11 H11D . 0.875(8) ?
    N1 C3 . 1.298(6) ?
    N1 N2 . 1.404(6) ?
    N2 C4 . 1.280(6) ?
    N3 C7 . 1.322(7) ?
    N3 C8 . 1.325(7) ?
    N4 C17 . 1.340(6) ?
    N4 C16 . 1.343(6) ?
    N5 C13 . 1.291(6) ?
    N5 N6 . 1.394(6) ?
    N6 C12 . 1.290(7) ?
    C1 C2 . 1.525(6) ?
    C2 H2A . 0.9900 ?
    C2 H2B . 0.9900 ?
    C4 C5 . 1.461(7) ?
    C5 C6 . 1.375(7) ?
    C5 C9 . 1.396(7) ?
    C6 C7 . 1.389(7) ?
    C6 H6 . 0.9500 ?
    C7 H7 . 0.9500 ?
    C8 C9 . 1.386(7) ?
    C8 H8 . 0.9500 ?
    C9 H9 . 0.9500 ?
    C10 C11 . 1.532(6) ?
    C11 H11A . 0.9900 ?
    C11 H11B . 0.9900 ?
    C13 C14 . 1.466(6) ?
    C14 C15 . 1.385(7) ?
    C14 C18 . 1.388(7) ?
    C15 C16 . 1.373(7) ?
    C15 H15 . 0.9500 ?
    C16 H16 . 0.9500 ?
    C17 C18 . 1.377(6) ?
    C17 H17 . 0.9500 ?
    C18 H18 . 0.9500 ?
loop_
    _geom_angle_atom_site_label_1
    _geom_angle_atom_site_label_2
    _geom_angle_atom_site_label_3
    _geom_angle_site_symmetry_1
    _geom_angle_site_symmetry_3
    _geom_angle
    _geom_angle_publ_flag
    O8 Co1 O9 . . 93.76(15) ?
    O8 Co1 O10 . . 175.09(15) n
    O9 Co1 O10 . . 90.39(15) ?
    O8 Co1 O1 . . 88.89(13) ?
    O9 Co1 O1 . . 90.15(14) ?
    O10 Co1 O1 . . 88.47(13) ?
    O8 Co1 O7 . . 88.48(14) ?
    O9 Co1 O7 . . 177.66(14) n
    O10 Co1 O7 . . 87.35(15) ?
    O1 Co1 O7 . . 89.22(13) ?
    O8 Co1 N4 . . 90.21(14) ?
    O9 Co1 N4 . . 91.06(15) ?
    O10 Co1 N4 . . 92.35(14) ?
    O1 Co1 N4 . . 178.54(13) n
    O7 Co1 N4 . . 89.61(14) ?
    C3 S1 C2 . . 97.1(2) ?
    C12 S2 C11 . . 96.7(2) ?
    C1 O1 Co1 . . 128.8(3) ?
    C3 O3 C4 . . 102.2(4) ?
    C12 O6 C13 . . 102.0(4) ?
    Co1 O7 H7B . . 111(4) ?
    Co1 O7 H7A . . 116(4) ?
    H7B O7 H7A . . 99(5) ?
    Co1 O8 H8A . . 113(4) ?
    Co1 O8 H8B . . 132(4) ?
    H8A O8 H8B . . 109(5) ?
    Co1 O9 H9B . . 119(4) ?
    Co1 O9 H9A . . 122(4) ?
    H9B O9 H9A . . 103(6) ?
    Co1 O10 H10A . . 133(4) ?
    Co1 O10 H10B . . 95(4) ?
    H10A O10 H10B . . 110(6) ?
    H11C O11 H11D . . 100.1(15) ?
    C3 N1 N2 . . 106.1(4) ?
    C4 N2 N1 . . 106.7(4) ?
    C7 N3 C8 . . 117.7(5) ?
    C17 N4 C16 . . 116.7(4) ?
    C17 N4 Co1 . . 123.8(3) ?
    C16 N4 Co1 . . 119.5(3) ?
    C13 N5 N6 . . 106.5(4) ?
    C12 N6 N5 . . 106.1(4) ?
    O2 C1 O1 . . 126.2(4) ?
    O2 C1 C2 . . 118.4(4) ?
    O1 C1 C2 . . 115.3(4) ?
    C1 C2 S1 . . 107.5(3) ?
    C1 C2 H2A . . 110.2 ?
    S1 C2 H2A . . 110.2 ?
    C1 C2 H2B . . 110.2 ?
    S1 C2 H2B . . 110.2 ?
    H2A C2 H2B . . 108.5 ?
    N1 C3 O3 . . 112.6(4) ?
    N1 C3 S1 . . 131.2(4) ?
    O3 C3 S1 . . 116.2(3) ?
    N2 C4 O3 . . 112.4(4) ?
    N2 C4 C5 . . 130.1(5) ?
    O3 C4 C5 . . 117.5(4) ?
    C6 C5 C9 . . 119.1(5) ?
    C6 C5 C4 . . 121.3(5) ?
    C9 C5 C4 . . 119.6(5) ?
    C5 C6 C7 . . 118.3(5) ?
    C5 C6 H6 . . 120.8 ?
    C7 C6 H6 . . 120.8 ?
    N3 C7 C6 . . 123.4(5) ?
    N3 C7 H7 . . 118.3 ?
    C6 C7 H7 . . 118.3 ?
    N3 C8 C9 . . 123.9(5) ?
    N3 C8 H8 . . 118.1 ?
    C9 C8 H8 . . 118.1 ?
    C8 C9 C5 . . 117.4(5) ?
    C8 C9 H9 . . 121.3 ?
    C5 C9 H9 . . 121.3 ?
    O5 C10 O4 . . 126.2(5) ?
    O5 C10 C11 . . 118.9(4) ?
    O4 C10 C11 . . 114.8(4) ?
    C10 C11 S2 . . 110.1(3) ?
    C10 C11 H11A . . 109.6 ?
    S2 C11 H11A . . 109.6 ?
    C10 C11 H11B . . 109.6 ?
    S2 C11 H11B . . 109.6 ?
    H11A C11 H11B . . 108.2 ?
    N6 C12 O6 . . 112.9(4) ?
    N6 C12 S2 . . 129.8(4) ?
    O6 C12 S2 . . 117.4(4) ?
    N5 C13 O6 . . 112.5(4) ?
    N5 C13 C14 . . 127.9(4) ?
    O6 C13 C14 . . 119.6(4) ?
    C15 C14 C18 . . 118.5(4) ?
    C15 C14 C13 . . 119.4(4) ?
    C18 C14 C13 . . 122.1(4) ?
    C16 C15 C14 . . 119.2(4) ?
    C16 C15 H15 . . 120.4 ?
    C14 C15 H15 . . 120.4 ?
    N4 C16 C15 . . 123.3(4) ?
    N4 C16 H16 . . 118.4 ?
    C15 C16 H16 . . 118.4 ?
    N4 C17 C18 . . 124.1(4) ?
    N4 C17 H17 . . 118.0 ?
    C18 C17 H17 . . 118.0 ?
    C17 C18 C14 . . 118.3(4) ?
    C17 C18 H18 . . 120.9 ?
    C14 C18 H18 . . 120.9 ?
loop_
    _geom_hbond_atom_site_label_D
    _geom_hbond_atom_site_label_H
    _geom_hbond_atom_site_label_A
    _geom_hbond_site_symmetry_A
    _geom_hbond_distance_DH
    _geom_hbond_distance_HA
    _geom_hbond_distance_DA
    _geom_hbond_angle_DHA
    O10 H10B O2 . 0.841(10) 1.773(14) 2.608(5) 172(6)
    O11 H11D O7 . 0.875(8) 2.039(8) 2.886(5) 163(2)
    O10 H10A O11 2_656 0.842(7) 1.968(10) 2.810(6) 178(6)
    O7 H7A O5 2_667 0.843(10) 1.94(2) 2.741(5) 160(5)
    O8 H8A O4 2_667 0.839(10) 1.933(15) 2.767(5) 172(6)
    O9 H9B O11 1_655 0.840(10) 1.956(13) 2.793(5) 174(6)
    O7 H7B O4 1_554 0.841(10) 1.97(3) 2.762(5) 156(6)
    O8 H8B O1 2_766 0.837(10) 1.87(2) 2.677(5) 163(6)
    O9 H9A O5 2_767 0.838(11) 1.931(15) 2.761(5) 170(5)
    O11 H11C N3 2_655 0.831(10) 1.975(18) 2.785(6) 165(5)
data_global
_journal_date_recd_electronic     2011-10-08
_journal_date_accepted     2011-11-04
_journal_name_full     'Acta Crystallographica, Section E'
_journal_year     2011
_journal_volume     67
_journal_issue     12
_journal_page_first     m1746
_journal_page_last     m1747
_journal_paper_category     QM
_journal_coeditor_code     GK2415
_publ_contact_author     'Yang, Guang-Rui'
_publ_contact_author_email     'yangguangrui@ncwu.edu.cn'
_publ_contact_author_fax     '+86-371-65790239'
_publ_contact_author_phone     '+86-371-69127436'
_publ_section_title
;\
Tetraaquabis(2-{[5-(pyridin-4-yl)-1,3,4-oxadiazol-2-yl]sulfanyl}acetato)\
cobalt(II) monohydrate
;
loop_
    _publ_author_name
    _publ_author_address
    'Yang, Guang-Rui'
;
Department of Environmental and Municipal Engineering,
North China University of Water Conservancy and Electric Power,
Zhengzhou 450011
People's Republic of China
;
    'Li, Guo-Ting'
;
Department of Environmental and Municipal Engineering,
North China University of Water Conservancy and Electric Power,
Zhengzhou 450011
People's Republic of China
;
