# Supplementary material for: Tetra­aqua­bis­(2-{[5-(pyridin-4-yl)-1,3,4-oxadiazol-2-yl]sulfan­yl}acetato)­cobalt(II) monohydrate
Source: Acta Crystallogr Sect E Struct Rep Online. 2011 Nov 12;67(Pt 12):m1746–7. doi: 10.1107/S1600536811046526 (PMC3238654; doi:10.1107/S1600536811046526)
Supplement: Supplementary file 2 [file e-67-m1746-Isup2.hkl]

# 
# h,k,l, Fc-squared, Fo-squared, sigma(Fo-squared) and status flag 
# 
data_I
_shelx_title ' P1                          New: P-1' 
_shelx_refln_list_code          4 
_shelx_F_calc_maximum      356.67 
_exptl_crystal_F_000       638.00 
_reflns_d_resolution_high  0.8409 
 
loop_ 
 _symmetry_equiv_pos_as_xyz 
 'x, y, z' 
 '-x, -y, -z' 
 
_cell_length_a     7.3930 
_cell_length_b    11.1220 
_cell_length_c    16.0140 
_cell_angle_alpha 103.904 
_cell_angle_beta   96.040 
_cell_angle_gamma 103.017 
 
_shelx_F_squared_multiplier     1.000 
 
loop_ 
 _refln_index_h 
 _refln_index_k 
 _refln_index_l 
 _refln_F_squared_calc 
 _refln_F_squared_meas 
 _refln_F_squared_sigma 
 _refln_observed_status 
   1   0   0      123.55      116.02      7.81 o 
   2   0   0      465.65      422.23     29.71 o 
   3   0   0     1248.69     1407.45     61.53 o 
   4   0   0      284.15      240.75     15.65 o 
   5   0   0     1185.85     1194.55     61.99 o 
   6   0   0       19.52        1.15      8.87 o 
   7   0   0      782.20      819.59     44.45 o 
   8   0   0       65.12       71.99     31.58 o 
  -8   1   0       10.88       32.70     24.25 o 
  -7   1   0      303.70      260.73     43.89 o 
  -6   1   0      297.64      291.53     17.25 o 
  -5   1   0       62.29       49.37      9.80 o 
  -4   1   0     2682.17     2407.39     87.64 o 
  -3   1   0      832.48      653.32     30.30 o 
  -2   1   0     1007.75      844.08     37.02 o 
  -1   1   0     4538.37     4242.14    217.69 o 
   2   1   0      527.29      550.52     29.44 o 
   3   1   0     2043.72     2404.07    102.92 o 
   4   1   0       66.83       78.58      9.69 o 
   5   1   0      118.51      115.24     12.96 o 
   6   1   0       48.59       36.93     11.54 o 
   7   1   0        7.25      -10.37     10.37 o 
   8   1   0      308.11      227.16     45.51 o 
  -7   2   0       24.91       13.62     12.69 o 
  -6   2   0      356.81      391.55     30.11 o 
  -5   2   0      152.05      133.88      9.89 o 
  -4   2   0     6047.49     5067.72    179.82 o 
  -3   2   0      123.49      108.71      8.89 o 
  -2   2   0     1479.36     1435.32     85.61 o 
  -1   2   0       41.52       38.74      5.34 o 
   0   2   0     5050.84     5444.49    335.35 o 
   2   2   0     2760.92     3949.92    245.00 o 
   3   2   0     2285.08     2796.20    148.99 o 
   4   2   0      402.30      417.64     31.58 o 
   5   2   0       90.48      112.73     18.26 o 
   6   2   0      145.13      124.46     17.00 o 
   7   2   0       35.08       20.31     14.33 o 
  -8   3   0       14.40       10.32     20.39 o 
  -7   3   0      106.80       91.14     17.80 o 
  -6   3   0        0.06       -0.09      9.51 o 
  -5   3   0      488.42      415.08     29.42 o 
  -4   3   0      119.95       92.18      8.21 o 
  -3   3   0     1825.68     1475.34     79.85 o 
  -2   3   0      313.21      271.80     26.67 o 
  -1   3   0      282.98      229.91     14.57 o 
   0   3   0      278.55      365.29     25.20 o 
   1   3   0      111.65      157.20     10.56 o 
   3   3   0      698.84     1067.25     94.68 o 
   4   3   0     3914.31     5098.95    296.78 o 
   5   3   0      221.50      182.40     34.25 o 
   6   3   0       16.13        1.36     22.68 o 
   7   3   0        6.17        1.19     19.56 o 
  -8   4   0       16.99        3.64     13.54 o 
  -7   4   0        9.38        1.09     11.77 o 
  -6   4   0       12.87       -0.35      9.88 o 
  -5   4   0      101.03      109.17     15.24 o 
  -4   4   0       57.28       50.53     10.57 o 
  -3   4   0      265.09      216.94     17.83 o 
  -2   4   0      594.11      568.17     35.62 o 
  -1   4   0      193.10      173.02     10.73 o 
   0   4   0      128.84      120.04      9.05 o 
   1   4   0     4257.75     5315.40    221.34 o 
   4   4   0      754.75     1121.64     98.35 o 
   5   4   0      200.72      229.31     26.38 o 
   6   4   0       37.95       51.10     14.76 o 
   7   4   0        4.50        2.11     17.39 o 
  -8   5   0       12.83        8.39     36.18 o 
  -7   5   0       77.37       55.42     32.02 o 
  -6   5   0        0.62       -3.37      9.38 o 
  -5   5   0        8.35        3.24      8.60 o 
  -4   5   0      261.89      235.55     20.45 o 
  -3   5   0       72.74       75.61     12.06 o 
  -2   5   0     4256.83     3684.27    154.01 o 
  -1   5   0      545.72      508.66     25.38 o 
   0   5   0     7819.12     8376.28    346.59 o 
   1   5   0     1412.98     1753.96     76.81 o 
   2   5   0     1415.90     1705.17    169.10 o 
   3   5   0        6.89       14.36     12.00 o 
   4   5   0      113.88      121.94     19.90 o 
   5   5   0      765.16      930.77     72.36 o 
   6   5   0        0.10       -8.53     15.46 o 
  -8   6   0       73.50       63.31     22.01 o 
  -7   6   0       19.33       27.43     17.10 o 
  -6   6   0       41.33       45.39     14.45 o 
  -5   6   0        6.27       -3.38      9.22 o 
  -4   6   0      305.42      281.21     23.75 o 
  -3   6   0     1033.04      873.73     86.79 o 
  -2   6   0       12.84        9.93      4.50 o 
  -1   6   0     3334.77     3075.66    130.02 o 
   0   6   0        0.97       -4.81      4.81 o 
   1   6   0     3016.32     3082.92    131.62 o 
   2   6   0      232.39      219.46     17.23 o 
   3   6   0      183.47      250.39     77.28 o 
   4   6   0        3.93        4.54     11.69 o 
   5   6   0        5.07        8.37     13.92 o 
   6   6   0      262.54      250.30     32.93 o 
  -8   7   0        5.08      -11.52     18.53 o 
  -7   7   0       63.80       71.76     18.37 o 
  -6   7   0       18.61       32.47     14.36 o 
  -5   7   0       55.83       63.23     14.52 o 
  -4   7   0      701.04      632.92     41.95 o 
  -3   7   0       11.21       16.64      9.91 o 
  -2   7   0      105.03       82.23      9.35 o 
  -1   7   0      440.15      432.44     23.69 o 
   0   7   0      509.65      588.69     30.72 o 
   1   7   0      893.12      870.16     47.37 o 
   2   7   0      102.69      110.99     13.36 o 
   3   7   0      250.00      300.84     29.56 o 
   4   7   0        0.33        5.82     11.63 o 
   5   7   0       82.12       85.54     21.45 o 
  -8   8   0        3.59       -5.80     16.41 o 
  -7   8   0       58.75       93.18     20.73 o 
  -6   8   0        0.18       -9.94     11.88 o 
  -5   8   0       58.51       43.12     14.12 o 
  -4   8   0       17.10       11.85      9.88 o 
  -3   8   0      394.58      348.71     27.96 o 
  -2   8   0       18.18       14.97     10.66 o 
  -1   8   0      138.34      138.65     12.95 o 
   0   8   0       86.28       81.95     11.81 o 
   1   8   0        0.73       -2.59      7.22 o 
   2   8   0      619.27      573.77     67.33 o 
   3   8   0      104.64       79.08     20.89 o 
   4   8   0      340.25      420.76     54.21 o 
   5   8   0      170.58      157.32     46.63 o 
  -7   9   0        8.87       13.68     17.16 o 
  -6   9   0       43.21       33.72     16.54 o 
  -5   9   0       23.98       31.61     13.78 o 
  -4   9   0      150.73      163.19     21.14 o 
  -3   9   0      483.92      487.90     36.23 o 
  -2   9   0       26.22       20.07     12.99 o 
  -1   9   0      211.52      180.54     16.16 o 
   0   9   0      195.50      196.68     17.14 o 
   1   9   0     2593.81     2414.61    132.23 o 
   2   9   0      408.04      378.58     44.20 o 
   3   9   0      173.71      133.91     30.96 o 
   4   9   0      502.97      458.45     42.43 o 
  -7  10   0       27.53       65.99     22.58 o 
  -6  10   0       40.73       52.46     19.18 o 
  -5  10   0        0.72      -10.62     11.76 o 
  -4  10   0       95.65      105.37     19.48 o 
  -3  10   0       37.76       49.72     18.34 o 
  -2  10   0      929.92      912.24     92.32 o 
  -1  10   0       36.80       43.84     15.35 o 
   0  10   0     1684.20     1578.81     73.86 o 
   1  10   0      347.85      330.02     30.36 o 
   3  10   0      271.31      255.34     45.32 o 
  -6  11   0       55.42       68.95     19.72 o 
  -5  11   0       16.53       16.80     16.21 o 
  -4  11   0        0.26      -13.93     13.93 o 
  -3  11   0      408.86      437.11     88.09 o 
  -2  11   0      387.13      392.57     34.66 o 
  -1  11   0      619.85      694.03     52.28 o 
   0  11   0        1.97       -8.33     17.03 o 
   1  11   0      651.85      611.97     44.86 o 
   2  11   0       29.60       10.35     22.38 o 
  -5  12   0      102.22      120.27     24.29 o 
  -4  12   0       51.08       41.86     22.38 o 
  -3  12   0       64.66       75.37     20.90 o 
  -2  12   0       44.40       62.98     37.43 o 
  -1  12   0      512.05      508.91     64.28 o 
   0 -12   1      259.95      234.87     44.02 o 
   1 -12   1       70.53       86.41     32.08 o 
   2 -12   1      556.56      641.97     53.71 o 
   3 -12   1       21.87       15.88     15.42 o 
   4 -12   1      248.82      297.24     32.42 o 
   5 -12   1        2.04        8.18     16.65 o 
  -2 -11   1      216.15      254.38     29.98 o 
  -1 -11   1      212.98      178.38     19.99 o 
   0 -11   1      213.81      169.22     36.80 o 
   1 -11   1      621.96      617.04     45.26 o 
   2 -11   1       34.88       46.21     16.36 o 
   3 -11   1      200.84      234.19     27.29 o 
   4 -11   1        0.32       -4.20     13.71 o 
   5 -11   1       57.14       89.88     19.26 o 
   6 -11   1       27.56       31.56     17.89 o 
  -3 -10   1      100.65       58.33     19.81 o 
  -2 -10   1       45.87       36.29     13.00 o 
  -1 -10   1       49.76       52.66     12.91 o 
   0 -10   1      695.60      665.47     36.63 o 
   1 -10   1       11.11        2.70     11.24 o 
   2 -10   1       66.92       70.59     24.56 o 
   3 -10   1        6.26        2.01     11.61 o 
   4 -10   1        0.17      -11.82     11.82 o 
   5 -10   1       22.65       42.66     15.41 o 
   6 -10   1        1.35       -0.81     15.60 o 
   7 -10   1       16.71       34.18     26.24 o 
  -4  -9   1       30.73       26.76     17.86 o 
  -3  -9   1        7.42       -5.58     10.42 o 
  -2  -9   1        0.70        1.37     10.55 o 
  -1  -9   1       42.00       35.15     10.61 o 
   0  -9   1      227.93      221.71     17.49 o 
   1  -9   1      110.64       89.60     16.50 o 
   2  -9   1      231.20      210.94     34.32 o 
   3  -9   1       28.58       45.39     14.05 o 
   4  -9   1        3.25       -5.39     10.00 o 
   5  -9   1        0.76      -10.11     10.11 o 
   6  -9   1      101.06      125.61     22.15 o 
   7  -9   1       16.54       13.52     15.32 o 
  -5  -8   1        2.04       -3.01     17.17 o 
  -4  -8   1      940.99     1062.64     68.61 o 
  -3  -8   1       14.51        4.52     10.73 o 
  -2  -8   1        1.69       -7.51      8.31 o 
  -1  -8   1      480.72      443.86     26.17 o 
   0  -8   1       11.76        3.07      6.47 o 
   1  -8   1      581.43      489.97     22.77 o 
   2  -8   1       71.68       76.81     16.79 o 
   3  -8   1     1951.63     1811.84    101.34 o 
   4  -8   1       23.12       18.67     17.47 o 
   5  -8   1       94.07      106.91     18.40 o 
   6  -8   1       50.63       80.93     17.71 o 
   7  -8   1       32.19       17.57     25.99 o 
   8  -8   1        9.13      -14.33     15.86 o 
  -5  -7   1      245.71      261.94     25.57 o 
  -4  -7   1       31.42       26.62     12.68 o 
  -3  -7   1      648.69      838.60     54.74 o 
  -2  -7   1        2.59        8.00      8.81 o 
  -1  -7   1       37.66       21.99      9.08 o 
   0  -7   1      968.31      868.13     41.43 o 
   1  -7   1      800.46      726.20     35.29 o 
   2  -7   1     1395.62     1160.17     75.35 o 
   3  -7   1       32.95       33.64     12.06 o 
   4  -7   1     1435.27     1388.57     83.55 o 
   5  -7   1       83.67       55.91     29.78 o 
   6  -7   1      137.96      196.97     30.09 o 
   7  -7   1       24.71       15.72     18.15 o 
   8  -7   1        0.80      -18.47     32.20 o 
  -6  -6   1       18.65      -14.81     14.81 o 
  -5  -6   1       34.57       33.92     17.18 o 
  -4  -6   1      265.17      281.86     23.61 o 
  -3  -6   1      199.09      256.69     29.41 o 
  -2  -6   1      463.17      462.72     25.83 o 
  -1  -6   1     1306.22     1344.31     60.40 o 
   0  -6   1      911.93      828.06     39.13 o 
   1  -6   1      705.43      611.59     38.04 o 
   2  -6   1        4.32        1.90      4.40 o 
   3  -6   1     1887.39     1613.28     89.54 o 
   4  -6   1        1.51       -5.55      8.13 o 
   5  -6   1        3.88       -4.18      9.95 o 
   6  -6   1       28.58       33.40     25.24 o 
   7  -6   1       23.18       27.82     14.49 o 
   8  -6   1        0.51        3.92     12.66 o 
  -7  -5   1      187.90      203.27     32.09 o 
  -6  -5   1      444.41      409.29     32.15 o 
  -5  -5   1        1.04       -4.30      9.97 o 
  -4  -5   1      190.00      222.08     30.21 o 
  -3  -5   1      385.69      527.76     91.20 o 
  -2  -5   1     2306.53     2972.89    209.83 o 
  -1  -5   1     1713.23     1627.50     97.72 o 
   0  -5   1     6334.40     6386.11    270.14 o 
   1  -5   1      254.71      218.54     17.14 o 
   2  -5   1      117.42      115.28     12.99 o 
   3  -5   1      392.23      341.46     36.18 o 
   4  -5   1      684.50      621.60     39.98 o 
   5  -5   1       98.01       96.75     26.42 o 
   6  -5   1       30.41       20.67     10.88 o 
   7  -5   1      330.38      317.75     30.23 o 
   8  -5   1        0.09      -11.21     11.21 o 
  -7  -4   1       17.59        1.19     14.67 o 
  -6  -4   1       22.88       13.60     12.33 o 
  -5  -4   1      297.02      280.97     25.24 o 
  -4  -4   1      254.89      341.10     29.72 o 
  -2  -4   1      999.19     1348.73    157.97 o 
  -1  -4   1     4642.66     5191.76    215.85 o 
   0  -4   1        0.85       -1.11      5.69 o 
   1  -4   1       50.43       38.94      3.86 o 
   2  -4   1      183.49      162.25     14.04 o 
   3  -4   1       43.18       19.73      8.77 o 
   4  -4   1       98.35      125.69     15.37 o 
   5  -4   1        9.31        9.59      9.33 o 
   6  -4   1      779.22      754.31     48.78 o 
   7  -4   1       74.39       47.53     14.76 o 
   8  -4   1      156.61      106.59     29.28 o 
  -7  -3   1        0.29       13.27     12.66 o 
  -6  -3   1      571.23      635.76     38.08 o 
  -5  -3   1        1.26       -9.48     13.08 o 
  -4  -3   1     2430.98     2624.01    141.44 o 
  -3  -3   1      176.74      214.05     15.10 o 
  -2  -3   1       38.00       40.67     10.38 o 
  -1  -3   1     5257.17     6194.41    343.92 o 
   0  -3   1        3.94        6.12      3.18 o 
   1  -3   1    48370.08    45220.56   2302.91 o 
   2  -3   1      116.96      109.63     10.87 o 
   3  -3   1     3377.67     2869.55    151.37 o 
   4  -3   1      222.25      167.95      9.45 o 
   5  -3   1       31.78       23.17     17.90 o 
   6  -3   1      875.57      785.06     49.85 o 
   7  -3   1      179.43      182.08     22.73 o 
   8  -3   1      171.60      199.59     24.71 o 
  -8  -2   1       22.41       16.81     18.18 o 
  -7  -2   1      230.00      240.04     24.23 o 
  -6  -2   1      231.28      211.56     20.60 o 
  -5  -2   1     1711.87     1726.97     78.40 o 
  -4  -2   1        2.17       -2.97      6.10 o 
  -3  -2   1     4160.84     4661.40    368.85 o 
  -2  -2   1      201.87      315.85     31.88 o 
   0  -2   1     1085.77     1146.76    104.33 o 
   1  -2   1       40.78       41.72      5.49 o 
   2  -2   1   127212.95   122456.45   6231.02 o 
   3  -2   1       65.60       56.00      6.42 o 
   4  -2   1     2279.67     1893.24     81.84 o 
   5  -2   1      100.58      104.99     14.67 o 
   6  -2   1       71.81       69.76     14.83 o 
   7  -2   1      489.85      477.83     47.25 o 
   8  -2   1        1.95        3.23     16.66 o 
  -8  -1   1      307.68      262.85     49.49 o 
  -7  -1   1       16.51       21.89     10.77 o 
  -6  -1   1        1.57       -8.79      8.79 o 
  -5  -1   1      811.06      826.08     35.11 o 
  -4  -1   1     1235.96     1235.62     48.24 o 
  -3  -1   1      253.30      310.26     23.89 o 
  -2  -1   1      954.05     1278.87     54.99 o 
  -1  -1   1       34.52       30.68      5.84 o 
   1  -1   1     5010.95     4617.83    236.81 o 
   2  -1   1      309.81      272.97     14.28 o 
   3  -1   1    17306.85    16781.21    688.27 o 
   4  -1   1      288.12      255.35     16.48 o 
   5  -1   1      324.49      315.37     20.00 o 
   6  -1   1        4.90        3.48      7.02 o 
   7  -1   1       21.63       22.55     13.05 o 
   8  -1   1        3.76        4.72     23.38 o 
  -8   0   1       16.82        9.70     23.00 o 
  -7   0   1      172.69      176.05     36.31 o 
  -6   0   1       13.74        4.76      8.45 o 
  -5   0   1        8.22        1.58      5.69 o 
  -4   0   1     1276.15     1228.02     52.65 o 
  -3   0   1      844.97      892.55     34.37 o 
  -2   0   1     6693.19     8147.91    345.69 o 
  -1   0   1       61.91       58.16      8.64 o 
   1   0   1      327.90      335.20     18.55 o 
   2   0   1     2604.02     2999.45    125.11 o 
   3   0   1     1703.04     1843.36     79.62 o 
   4   0   1      176.84      209.24     14.97 o 
   5   0   1      420.31      385.58     23.42 o 
   6   0   1       30.94       19.76      9.94 o 
   7   0   1       64.60       63.64     14.43 o 
   8   0   1       55.44       65.03     31.58 o 
  -8   1   1      237.98      228.03     43.89 o 
  -7   1   1        3.54      -15.92     15.92 o 
  -6   1   1       19.82        3.21      7.92 o 
  -5   1   1        3.78        0.07      6.25 o 
  -4   1   1       10.79        0.42      4.62 o 
  -3   1   1     2976.41     2570.78     92.23 o 
  -2   1   1      464.19      409.16     19.45 o 
  -1   1   1     2143.72     1900.75     98.42 o 
   0   1   1     1019.36     1113.74     56.90 o 
   1   1   1     1027.90     1444.02     74.36 o 
   2   1   1      773.73      768.64     54.40 o 
   3   1   1      404.10      393.15     21.05 o 
   4   1   1     1575.54     1645.31     73.58 o 
   5   1   1      142.98      134.74     14.11 o 
   6   1   1      516.66      485.98     38.14 o 
   7   1   1       71.91       34.88     13.53 o 
  -8   2   1        4.09       18.53     22.38 o 
  -7   2   1       30.84       21.84     12.55 o 
  -6   2   1       23.21       15.35     14.61 o 
  -5   2   1        5.37        1.02      5.43 o 
  -4   2   1      737.52      523.56     55.45 o 
  -3   2   1     1080.27      857.38     38.67 o 
  -2   2   1      443.85      379.76     29.34 o 
  -1   2   1      790.05      706.45     38.67 o 
   0   2   1       27.10       43.54      4.59 o 
   1   2   1      233.34      345.23     29.65 o 
   3   2   1     1835.90     2376.77    183.09 o 
   4   2   1      771.98      731.91     37.29 o 
   5   2   1      513.53      561.37     31.85 o 
   6   2   1      275.30      263.43     28.41 o 
   7   2   1      175.11      179.25     22.50 o 
  -8   3   1       14.94       43.14     24.25 o 
  -7   3   1      374.92      364.08     38.67 o 
  -6   3   1       91.05       59.06     18.40 o 
  -5   3   1       69.13       54.46     14.80 o 
  -4   3   1        0.48       -4.53      4.53 o 
  -3   3   1      905.89      716.41     32.25 o 
  -2   3   1      150.51      171.00     13.78 o 
  -1   3   1     1497.34     1452.51     61.78 o 
   0   3   1     9723.26    13376.66    668.19 o 
   4   3   1     3066.49     3970.98    208.67 o 
   5   3   1        1.20      -12.00     12.00 o 
   6   3   1       15.34        9.88     13.94 o 
   7   3   1      481.59      492.50     48.55 o 
  -8   4   1       14.51        7.87     14.74 o 
  -7   4   1      113.65      125.04     20.08 o 
  -6   4   1      416.43      372.72     29.48 o 
  -5   4   1        1.33       -0.62      8.33 o 
  -4   4   1       30.52       23.39     10.94 o 
  -3   4   1      238.41      221.54     18.41 o 
  -2   4   1      715.47      617.37     28.41 o 
  -1   4   1      207.99      167.28     10.86 o 
   0   4   1       98.80      151.37     27.18 o 
   2   4   1       23.42       37.07      8.26 o 
   4   4   1       11.92       21.45     11.68 o 
   5   4   1      185.93      183.75     24.88 o 
   6   4   1       75.68       59.18     27.23 o 
   7   4   1        0.39       -9.84     19.55 o 
  -8   5   1        9.61      -11.73     31.71 o 
  -7   5   1       69.19      114.01     26.79 o 
  -6   5   1       21.03       38.86     12.57 o 
  -5   5   1       55.07       41.08     11.83 o 
  -4   5   1        3.20        1.32      7.58 o 
  -3   5   1      258.07      227.29     19.88 o 
  -2   5   1     1555.79     1332.69     58.34 o 
  -1   5   1        0.08       -1.23      7.67 o 
   0   5   1     2250.28     2249.11     96.59 o 
   1   5   1      549.37      849.34     48.15 o 
   5   5   1       38.26       45.26     24.37 o 
   6   5   1        3.19       43.27     25.12 o 
  -8   6   1        2.31       -9.47     13.45 o 
  -7   6   1        1.54       -2.07     11.84 o 
  -6   6   1       15.61        9.19     11.36 o 
  -5   6   1        5.33       -3.35      9.41 o 
  -4   6   1        8.73       -2.44      9.12 o 
  -3   6   1     1409.42     1191.01     68.16 o 
  -2   6   1       97.15       89.20      8.80 o 
  -1   6   1      113.22      104.44     10.00 o 
   0   6   1      699.67      709.18     34.81 o 
   1   6   1       51.97       58.45      9.61 o 
   2   6   1       66.13       66.12     16.51 o 
   3   6   1       67.03       86.47     19.89 o 
   4   6   1      633.58      975.59     63.54 o 
   5   6   1      114.48      163.75     37.80 o 
   6   6   1       83.04       36.43     33.20 o 
  -8   7   1        2.96       -6.84     13.94 o 
  -7   7   1       16.23       40.19     16.21 o 
  -6   7   1       18.56       17.69     13.62 o 
  -5   7   1       55.35       67.03     15.55 o 
  -4   7   1      341.45      345.26     28.32 o 
  -3   7   1      496.65      490.95     34.40 o 
  -2   7   1     1225.67     1149.16     52.72 o 
  -1   7   1      984.71      909.71     43.08 o 
   0   7   1      107.15      100.57     11.63 o 
   1   7   1     1049.68     1029.47     49.46 o 
   2   7   1      514.10      568.92     32.18 o 
   4   7   1      433.04      668.93     68.88 o 
   5   7   1      286.44      380.60     54.96 o 
  -7   8   1      186.20      266.13     57.13 o 
  -6   8   1        3.80       14.05     13.54 o 
  -5   8   1       41.77       30.27     22.69 o 
  -4   8   1      187.95      190.89     23.62 o 
  -3   8   1       49.62       68.85     17.03 o 
  -2   8   1      286.13      276.38     24.45 o 
  -1   8   1        1.16       -5.75      5.75 o 
   0   8   1     1779.19     1755.91     79.18 o 
   1   8   1        1.54       -4.40      7.84 o 
   2   8   1     2017.24     2164.26    244.26 o 
   3   8   1      336.35      344.29     46.50 o 
   4   8   1      980.71     1444.92    125.46 o 
  -7   9   1       81.34      120.51     25.01 o 
  -6   9   1      238.68      308.67     31.63 o 
  -5   9   1       93.77       94.27     32.14 o 
  -4   9   1      208.27      206.16     23.81 o 
  -3   9   1      113.30      111.51     18.02 o 
  -2   9   1       11.17        7.60     10.95 o 
  -1   9   1      389.26      409.55     25.39 o 
   0   9   1     1210.73     1072.56     52.77 o 
   1   9   1     1973.00     1931.86     87.88 o 
   2   9   1       10.71       -4.23     15.17 o 
   3   9   1      598.79      641.33     67.51 o 
   4   9   1      101.66      119.74     35.19 o 
  -6  10   1       32.01       35.32     18.78 o 
  -5  10   1       60.36      112.95     27.54 o 
  -4  10   1      219.42      293.77     31.71 o 
  -3  10   1      585.05      573.94     61.92 o 
  -2  10   1      152.65      126.46     20.15 o 
  -1  10   1      128.63      104.50     19.82 o 
   0  10   1       99.31       89.88     13.70 o 
   1  10   1     1202.39     1054.50     90.77 o 
   2  10   1      248.99      191.73     36.31 o 
   3  10   1        4.74        9.08     20.14 o 
  -6  11   1        7.74       26.55     17.76 o 
  -5  11   1        4.85       15.51     15.76 o 
  -4  11   1        0.63       11.44     15.08 o 
  -3  11   1      355.22      353.96     33.48 o 
  -2  11   1      201.66      213.42     26.92 o 
  -1  11   1       19.30       13.58     14.68 o 
   1  11   1      101.28       56.08     24.37 o 
   2  11   1       77.64       41.53     22.75 o 
  -4  12   1       19.22       -1.40     15.48 o 
  -3  12   1       39.50       25.39     17.53 o 
  -2  12   1       85.17      101.40     21.63 o 
  -1  12   1       11.34       61.17     27.98 o 
   2 -13   2       51.46       51.60     29.97 o 
   3 -13   2      178.26      199.44     28.90 o 
  -1 -12   2       45.06       24.74     24.00 o 
   0 -12   2       21.88        9.95     20.64 o 
   1 -12   2        4.91      -19.89     19.89 o 
   2 -12   2      284.45      388.43     36.93 o 
   3 -12   2        0.04        3.26     14.60 o 
   4 -12   2       14.37       14.40     14.55 o 
   5 -12   2        9.14        8.95     16.70 o 
  -2 -11   2        1.59        7.38     11.90 o 
  -1 -11   2       31.67       34.81     13.06 o 
   0 -11   2        2.27      -16.79     16.79 o 
   1 -11   2       83.35       56.34     17.09 o 
   2 -11   2      162.84      162.49     23.02 o 
   3 -11   2      116.81      143.87     29.72 o 
   4 -11   2       72.77       62.17     17.14 o 
   5 -11   2       13.59       -6.17     13.99 o 
   6 -11   2        0.75      -14.49     14.49 o 
  -3 -10   2        8.01       12.02     12.01 o 
  -2 -10   2      604.10      652.00     38.62 o 
  -1 -10   2       35.23       32.47     10.98 o 
   0 -10   2       44.18       47.28     11.44 o 
   1 -10   2      112.47      111.39     18.90 o 
   2 -10   2       39.38       27.87     13.56 o 
   3 -10   2      334.54      340.62     29.69 o 
   4 -10   2       15.26       12.50     12.44 o 
   5 -10   2      210.00      251.07     27.42 o 
   6 -10   2       10.30        7.99     15.52 o 
   7 -10   2       35.75       27.42     31.27 o 
  -4  -9   2       13.04       19.39     13.23 o 
  -3  -9   2      145.56      141.71     19.22 o 
  -2  -9   2       61.41       79.10     15.50 o 
  -1  -9   2     1172.86     1128.52     54.58 o 
   0  -9   2       29.66       24.26      7.58 o 
   1  -9   2        7.34       -3.92      9.79 o 
   2  -9   2      235.85      246.01     38.79 o 
   3  -9   2      212.49      218.57     23.09 o 
   4  -9   2      154.27      145.33     19.18 o 
   5  -9   2        0.33       -0.58     11.15 o 
   6  -9   2      273.65      383.77     33.76 o 
   7  -9   2        9.09      -16.35     16.35 o 
  -5  -8   2        8.77       -0.82     12.83 o 
  -4  -8   2       38.97       30.69     14.09 o 
  -3  -8   2       29.43       27.32     11.71 o 
  -2  -8   2      370.36      381.76     25.39 o 
  -1  -8   2     1029.76      990.91     47.89 o 
   0  -8   2      622.19      505.25     23.61 o 
   1  -8   2       79.20       63.57      7.68 o 
   2  -8   2      199.93      191.11     20.19 o 
   3  -8   2      487.87      484.79     61.24 o 
   4  -8   2        5.62        7.61      9.51 o 
   5  -8   2      411.64      434.22     33.92 o 
   6  -8   2       20.79       28.50     14.01 o 
   7  -8   2        8.96       -3.31     13.41 o 
  -6  -7   2       25.76       14.65     14.71 o 
  -5  -7   2      577.87      635.45     39.86 o 
  -4  -7   2      587.03      541.71     34.31 o 
  -3  -7   2       47.35       22.87     10.53 o 
  -2  -7   2        2.63        8.85      8.36 o 
  -1  -7   2      311.32      283.57     15.69 o 
   0  -7   2     1152.72     1056.55     41.61 o 
   1  -7   2      938.85      710.45     29.20 o 
   2  -7   2     1870.02     1730.09    136.52 o 
   3  -7   2       40.79       43.91     11.69 o 
   4  -7   2      105.65      105.30     43.46 o 
   5  -7   2       12.74       28.93     12.00 o 
   6  -7   2      253.00      265.30     27.13 o 
   7  -7   2       83.24       76.37     19.26 o 
   8  -7   2       12.04        8.04     14.33 o 
  -6  -6   2       14.67       26.22     13.70 o 
  -5  -6   2      269.96      288.77     44.06 o 
  -4  -6   2       68.63       67.57     16.54 o 
  -3  -6   2      936.92      990.66     49.32 o 
  -2  -6   2      110.86      116.00     10.09 o 
  -1  -6   2      516.79      543.47     24.01 o 
   0  -6   2     1067.50      905.95     35.69 o 
   1  -6   2      464.55      391.92     17.40 o 
   2  -6   2      890.49      808.41     37.33 o 
   3  -6   2      560.12      485.25     33.29 o 
   4  -6   2      174.45      167.31     18.35 o 
   5  -6   2       20.27        5.33      9.27 o 
   6  -6   2        4.01        7.49     11.82 o 
   7  -6   2       12.53        8.00     13.18 o 
   8  -6   2       52.04       44.01     17.86 o 
  -7  -5   2       20.25        0.78     13.47 o 
  -6  -5   2       55.38       38.37     14.44 o 
  -5  -5   2        0.34       -3.10      9.71 o 
  -4  -5   2     1566.36     1733.94     79.68 o 
  -3  -5   2        3.15       -0.28     10.42 o 
  -2  -5   2     2124.66     2254.49     83.07 o 
  -1  -5   2       29.08       29.82      5.43 o 
   0  -5   2     1547.15     1448.17     53.84 o 
   1  -5   2     2095.69     1651.49    116.74 o 
   2  -5   2       41.58       30.65     12.67 o 
   3  -5   2    23263.01    21445.82   1093.97 o 
   4  -5   2        9.06       10.35      9.14 o 
   5  -5   2      166.59      167.62     18.85 o 
   6  -5   2       28.02       17.59     11.36 o 
   7  -5   2       85.93       85.10     17.40 o 
   8  -5   2      145.20      161.90     44.39 o 
  -7  -4   2       31.24       35.48     15.12 o 
  -6  -4   2       15.00        1.29     11.47 o 
  -5  -4   2      440.72      455.95     30.70 o 
  -4  -4   2      699.37      748.28     39.25 o 
  -3  -4   2     2126.89     2550.45     94.67 o 
  -2  -4   2       11.67        6.97      4.50 o 
  -1  -4   2     8208.96     8585.19    485.38 o 
   0  -4   2      694.33      689.20     26.83 o 
   1  -4   2      210.42      162.35      9.94 o 
   2  -4   2        7.15       -5.38      7.21 o 
   3  -4   2        0.07       -1.22      6.66 o 
   4  -4   2    19890.01    18242.23    932.42 o 
   5  -4   2       23.05       13.18      9.70 o 
   6  -4   2      413.42      413.43     31.67 o 
   7  -4   2       48.33       70.62     15.85 o 
   8  -4   2       22.08       18.36     14.59 o 
  -7  -3   2       26.09       35.69     13.63 o 
  -6  -3   2      385.10      439.85     30.18 o 
  -5  -3   2       37.04       29.87     21.75 o 
  -4  -3   2      547.82      519.66     39.75 o 
  -3  -3   2     2394.24     2929.53    127.15 o 
  -2  -3   2     1169.43     1271.22    103.45 o 
  -1  -3   2     1593.10     1497.12     78.92 o 
   0  -3   2     1138.19     1195.28     50.99 o 
   1  -3   2     2899.16     2345.37    165.52 o 
   2  -3   2       65.16       60.41      8.72 o 
   3  -3   2     4458.04     4040.67    175.19 o 
   4  -3   2      284.59      286.39     17.10 o 
   5  -3   2     1792.54     1629.22     91.23 o 
   6  -3   2      144.00      190.90     30.28 o 
   7  -3   2      187.33      220.90     24.56 o 
   8  -3   2        0.81        1.67     13.34 o 
  -8  -2   2      136.54      154.05     27.04 o 
  -7  -2   2      957.83     1134.89     73.76 o 
  -6  -2   2        1.91       -8.81      8.81 o 
  -5  -2   2      209.45      174.14     19.50 o 
  -4  -2   2      198.13      228.48     13.51 o 
  -3  -2   2      222.37      315.53     15.05 o 
  -2  -2   2       23.57       44.47      8.45 o 
  -1  -2   2     1520.30     1595.24    121.85 o 
   0  -2   2    10800.63    11690.48    581.98 o 
   1  -2   2      578.87      510.00     29.09 o 
   2  -2   2     1655.47     1500.23     63.99 o 
   3  -2   2      250.21      253.80     19.95 o 
   4  -2   2     2042.85     1961.10     84.84 o 
   5  -2   2      253.02      250.05     17.48 o 
   6  -2   2        9.71        8.33      9.54 o 
   7  -2   2      324.22      334.61     29.35 o 
   8  -2   2        3.36        9.57     17.53 o 
  -8  -1   2      109.33       90.39     35.19 o 
  -7  -1   2        0.31       -8.06     12.58 o 
  -6  -1   2      510.35      556.18     32.49 o 
  -5  -1   2       77.21       83.55     10.96 o 
  -4  -1   2       77.42       88.94      8.37 o 
  -3  -1   2        5.39       -3.40      3.40 o 
  -2  -1   2      454.82      532.07     21.39 o 
  -1  -1   2      735.06      730.11     58.19 o 
   0  -1   2      171.31      195.19     42.59 o 
   1  -1   2     1398.48     1262.40     53.12 o 
   2  -1   2       10.22        2.97      5.95 o 
   3  -1   2        4.75       -1.97      4.60 o 
   4  -1   2      160.89      147.71     12.34 o 
   5  -1   2      263.45      247.00     17.66 o 
   6  -1   2      210.51      216.25     17.88 o 
   7  -1   2       23.47       21.58     19.33 o 
  -8   0   2       34.79        7.96     22.75 o 
  -7   0   2        5.65       -6.30     20.08 o 
  -6   0   2       33.40       13.46     10.39 o 
  -5   0   2        0.27       -9.59      9.59 o 
  -4   0   2      538.95      466.40     24.15 o 
  -3   0   2       80.98       79.38      7.06 o 
  -2   0   2        5.03       -0.26      3.14 o 
  -1   0   2      844.31      863.61    118.87 o 
   0   0   2     1077.34     1734.12    263.10 o 
   1   0   2     2845.47     2964.82    149.38 o 
   2   0   2       13.69       17.11      4.21 o 
   3   0   2     1684.15     1695.43     73.49 o 
   4   0   2        3.78        6.44      6.54 o 
   5   0   2      108.52       99.49     12.21 o 
   6   0   2      124.64      108.79     14.35 o 
   7   0   2      306.99      355.11     50.36 o 
  -8   1   2        6.36      -16.54     18.77 o 
  -7   1   2        0.81       10.44     21.76 o 
  -6   1   2       91.59       65.12     10.62 o 
  -5   1   2      349.65      285.89     27.92 o 
  -4   1   2      666.88      622.56     29.98 o 
  -3   1   2      682.90      560.76     26.34 o 
  -2   1   2      188.80      159.63      9.14 o 
  -1   1   2     2276.01     2160.15     89.60 o 
   0   1   2     1541.47     2074.94    105.17 o 
   1   1   2     1268.83     1711.44    187.69 o 
   2   1   2     1139.23     1470.04    143.55 o 
   3   1   2      360.53      478.78     39.97 o 
   4   1   2     3356.04     3375.87    144.73 o 
   5   1   2       13.42       12.18      9.00 o 
   6   1   2      557.76      577.65     33.41 o 
   7   1   2        1.99        1.90     12.93 o 
  -8   2   2      219.72      239.72     43.14 o 
  -7   2   2       20.94       -1.37     17.53 o 
  -6   2   2       90.06       61.32     14.98 o 
  -5   2   2      180.69      175.67     13.13 o 
  -4   2   2     3899.14     3430.30    143.82 o 
  -3   2   2       49.85       40.35      5.11 o 
  -2   2   2      354.68      325.30     15.83 o 
  -1   2   2      631.23      634.86     28.12 o 
   0   2   2     2707.93     3179.81    161.09 o 
   1   2   2      182.82      246.56     25.38 o 
   3   2   2     4852.62     6557.84    453.89 o 
   4   2   2      334.43      372.72     30.34 o 
   5   2   2     1242.19     1424.61     67.35 o 
   6   2   2        1.99        3.05     12.74 o 
   7   2   2      192.94      201.05     36.80 o 
  -8   3   2        5.39       34.57     21.88 o 
  -7   3   2      254.41      289.69     27.26 o 
  -6   3   2       52.72       55.55     13.75 o 
  -5   3   2      191.20      189.36     18.68 o 
  -4   3   2      522.07      424.88     25.05 o 
  -3   3   2      279.48      221.37     12.72 o 
  -2   3   2     2684.20     2685.41    112.65 o 
  -1   3   2      278.56      249.06     13.30 o 
   0   3   2     3469.46     4000.63    202.53 o 
   1   3   2       19.65       11.01      5.02 o 
   2   3   2      272.58      381.01     27.16 o 
   4   3   2     1208.05     1871.85    119.55 o 
   5   3   2      681.51      794.32     42.25 o 
   6   3   2       41.31       16.41     21.63 o 
   7   3   2       12.73       12.43     23.87 o 
  -8   4   2      359.84      357.78     33.61 o 
  -7   4   2       14.28       15.05     31.15 o 
  -6   4   2        9.99       15.96     11.22 o 
  -5   4   2       99.42       67.20     13.44 o 
  -4   4   2       13.60       14.11      8.81 o 
  -3   4   2      416.71      395.33     20.12 o 
  -2   4   2      277.99      246.90     13.89 o 
  -1   4   2     2571.91     2411.85    101.80 o 
   0   4   2      941.12      993.13     73.63 o 
   1   4   2      281.89      310.77     25.77 o 
   3   4   2       70.22       95.01     12.59 o 
   4   4   2     1347.84     2121.36    173.33 o 
   5   4   2       82.66       96.24     30.21 o 
   6   4   2       89.68      106.43     32.70 o 
  -8   5   2       23.96       -6.96     15.55 o 
  -7   5   2       97.65      100.99     22.07 o 
  -6   5   2        6.62       -1.55     11.26 o 
  -5   5   2       75.29       76.75     14.73 o 
  -4   5   2       46.75       51.90     12.05 o 
  -3   5   2      200.60      182.59     12.14 o 
  -2   5   2      358.49      322.64     17.67 o 
  -1   5   2      745.33      680.65     32.42 o 
   0   5   2     6247.04     7560.07    312.03 o 
   1   5   2     3350.76     4623.82    377.64 o 
   4   5   2      361.00      499.59     55.08 o 
   5   5   2     1534.05     2071.95    168.10 o 
   6   5   2      196.36      143.98     37.67 o 
  -8   6   2       31.87       13.78     17.10 o 
  -7   6   2       88.08      128.23     24.31 o 
  -6   6   2       89.34      127.47     19.42 o 
  -5   6   2      392.00      447.75     33.78 o 
  -4   6   2       39.37       73.33     24.74 o 
  -3   6   2      692.45      575.31     37.56 o 
  -2   6   2      381.31      327.40     18.76 o 
  -1   6   2        7.29        6.36     11.02 o 
   0   6   2     1846.80     1861.61     81.92 o 
   1   6   2       46.80       51.13     10.14 o 
   2   6   2      982.83     1395.38    136.79 o 
   3   6   2        0.35       -3.75      8.85 o 
   5   6   2      192.18      167.98     39.54 o 
   6   6   2      209.64      345.78     55.83 o 
  -8   7   2       20.41       10.63     16.52 o 
  -7   7   2        4.66       25.04     15.82 o 
  -6   7   2      110.97      133.30     21.02 o 
  -5   7   2      246.97      279.26     27.29 o 
  -4   7   2     1498.26     1560.11     89.07 o 
  -3   7   2     1387.40     1470.28     84.15 o 
  -2   7   2      815.10      743.07     36.51 o 
  -1   7   2       30.97       21.97      7.73 o 
   0   7   2       34.02       40.54     10.31 o 
   1   7   2      916.18     1025.22     70.73 o 
   2   7   2     1578.68     1702.83    108.11 o 
   3   7   2     1441.14     1957.56    156.54 o 
   4   7   2        2.29      -18.40     18.40 o 
   5   7   2      531.42      829.33     85.42 o 
  -7   8   2      139.03      176.61     33.32 o 
  -6   8   2        1.06        0.07     13.09 o 
  -5   8   2        0.79       12.17     12.84 o 
  -4   8   2      170.23      148.90     20.22 o 
  -3   8   2      213.87      192.96     24.25 o 
  -2   8   2      316.92      333.85     28.51 o 
  -1   8   2     1613.57     1570.51     71.50 o 
   0   8   2      235.97      235.09     19.05 o 
   1   8   2      196.53      212.07     25.22 o 
   2   8   2        1.43        5.10     17.28 o 
   3   8   2      753.10      788.05     77.34 o 
   4   8   2      374.99      577.30     67.89 o 
  -7   9   2        0.07        3.87     16.69 o 
  -6   9   2       30.87       30.92     16.40 o 
  -5   9   2      105.04      125.41     21.73 o 
  -4   9   2       60.67       56.32     15.94 o 
  -3   9   2      108.43      123.14     26.67 o 
  -2   9   2        4.93       10.13     11.50 o 
  -1   9   2      329.33      338.97     23.86 o 
   0   9   2      373.48      273.27     35.87 o 
   1   9   2      159.65      143.75     19.96 o 
   2   9   2      572.90      542.61     60.55 o 
   3   9   2      206.75      205.65     39.54 o 
  -6  10   2       40.08       37.77     18.37 o 
  -5  10   2        0.12       -8.27     14.27 o 
  -4  10   2       47.50       33.53     15.60 o 
  -3  10   2      118.03      120.83     19.58 o 
  -2  10   2       58.34       64.69     16.70 o 
  -1  10   2       39.94       53.69     16.31 o 
   0  10   2      423.79      353.80     32.70 o 
   1  10   2       27.00       31.95     20.14 o 
   2  10   2        0.02       -4.97     16.16 o 
   3  10   2      163.03      124.71     33.45 o 
  -5  11   2       11.72       -6.48     15.08 o 
  -4  11   2       37.53       30.98     17.27 o 
  -3  11   2        8.60        8.46     13.74 o 
  -2  11   2      140.62      133.84     32.82 o 
  -1  11   2       10.20        3.73     21.88 o 
   1  11   2       63.63       39.79     22.13 o 
  -4  12   2       55.60       50.12     19.38 o 
  -3  12   2       77.33       51.24     19.43 o 
  -2  12   2       23.84       33.70     26.86 o 
  -1  12   2        3.08       31.33     26.24 o 
   1 -13   3        2.39       25.61     25.86 o 
   2 -13   3        6.26       22.26     25.36 o 
   3 -13   3        5.39       16.24     16.99 o 
  -1 -12   3        1.69      -17.03     17.03 o 
   0 -12   3      122.62      170.22     37.92 o 
   1 -12   3        5.91      -17.16     17.16 o 
   2 -12   3       43.53       64.98     19.76 o 
   3 -12   3       38.59       42.73     16.79 o 
   4 -12   3       22.25        6.51     28.41 o 
   5 -12   3       54.19       96.62     24.00 o 
  -2 -11   3       23.53       30.79     12.71 o 
  -1 -11   3      246.26      207.16     20.70 o 
   0 -11   3       73.59       57.69     27.35 o 
   1 -11   3      483.41      497.72     62.29 o 
   2 -11   3       72.07       53.56     16.02 o 
   3 -11   3       10.65       21.20     13.04 o 
   4 -11   3       11.84       12.09     13.92 o 
   5 -11   3       12.79      -14.43     14.43 o 
   6 -11   3       71.39      120.60     23.21 o 
  -3 -10   3       96.12      105.49     17.70 o 
  -2 -10   3       54.68       77.77     14.76 o 
  -1 -10   3       69.03       51.07     11.90 o 
   0 -10   3      433.95      460.83     35.80 o 
   1 -10   3      438.87      464.00     35.68 o 
   2 -10   3      446.60      406.20     36.00 o 
   3 -10   3      142.56      153.82     20.65 o 
   4 -10   3       35.31       31.94     13.80 o 
   5 -10   3       13.47        1.05     12.93 o 
   6 -10   3        7.08       -0.31     13.52 o 
   7 -10   3      136.92      142.74     41.09 o 
  -4  -9   3        0.88        4.41     11.59 o 
  -3  -9   3      417.82      426.98     30.60 o 
  -2  -9   3      517.65      467.80     29.94 o 
  -1  -9   3       16.65       17.62     10.86 o 
   0  -9   3        7.60       13.94      6.53 o 
   1  -9   3       30.19       25.90     14.36 o 
   2  -9   3      269.17      302.88     26.83 o 
   3  -9   3       97.11       98.18     16.10 o 
   4  -9   3      162.59      174.96     21.55 o 
   5  -9   3       11.47        6.22     11.47 o 
   6  -9   3       52.32       59.86     16.67 o 
   7  -9   3        7.82       16.33     18.77 o 
  -5  -8   3       79.58       71.71     17.03 o 
  -4  -8   3      122.70      132.33     18.62 o 
  -3  -8   3      418.17      401.98     28.42 o 
  -2  -8   3       52.17       56.61     14.54 o 
  -1  -8   3       83.67       67.96     12.59 o 
   0  -8   3       24.36       10.24      6.26 o 
   1  -8   3        1.85       -1.31      7.14 o 
   2  -8   3      454.53      406.20     30.35 o 
   3  -8   3      312.21      329.55     61.05 o 
   4  -8   3      713.08      754.65     49.11 o 
   5  -8   3       49.35       57.33     14.80 o 
   6  -8   3      142.89      170.24     23.19 o 
   7  -8   3        0.52       -2.38     13.70 o 
  -6  -7   3        0.62       20.72     15.05 o 
  -5  -7   3        1.67       -9.98      9.98 o 
  -4  -7   3      396.18      370.88     28.52 o 
  -3  -7   3       19.12       10.20      8.88 o 
  -2  -7   3      564.14      480.83     28.06 o 
  -1  -7   3        0.15       -4.63      4.63 o 
   0  -7   3     1085.37      983.13     39.00 o 
   1  -7   3       32.16       13.55     12.92 o 
   2  -7   3      748.29      592.14     38.91 o 
   3  -7   3      995.63      885.43     53.64 o 
   4  -7   3       55.12       64.51     14.57 o 
   5  -7   3     4110.12     4203.10    321.16 o 
   6  -7   3        0.32        4.72     11.96 o 
   7  -7   3       84.06       78.54     18.51 o 
   8  -7   3        1.69      -17.53     17.53 o 
  -6  -6   3        0.74        9.78     13.08 o 
  -5  -6   3      146.08      161.27     19.68 o 
  -4  -6   3       13.01       32.66     11.21 o 
  -3  -6   3      105.81      101.70     14.38 o 
  -2  -6   3      862.85      798.77     39.71 o 
  -1  -6   3     2970.41     2709.16     98.01 o 
   0  -6   3       11.64       -3.63     10.29 o 
   1  -6   3     2390.48     2006.06     86.34 o 
   2  -6   3      591.44      487.61     24.63 o 
   3  -6   3      312.72      292.40     24.87 o 
   4  -6   3       92.36       95.07     14.43 o 
   5  -6   3       11.78       14.36     10.84 o 
   6  -6   3     2955.53     3156.21    171.94 o 
   7  -6   3        1.72      -11.32     11.32 o 
   8  -6   3       18.77       41.21     16.04 o 
  -7  -5   3      320.07      349.81     42.77 o 
  -6  -5   3      284.27      317.79     27.50 o 
  -5  -5   3       24.58       16.80     11.00 o 
  -4  -5   3      747.51      876.48     45.28 o 
  -3  -5   3      221.97      234.22     27.16 o 
  -1  -5   3     4454.30     4246.47    151.03 o 
   0  -5   3     4150.27     3832.18    160.54 o 
   1  -5   3      449.94      329.16     17.45 o 
   2  -5   3      746.35      603.02     28.45 o 
   3  -5   3       22.13        6.71     12.56 o 
   4  -5   3       17.52       16.42     24.00 o 
   5  -5   3      306.56      305.05     26.01 o 
   6  -5   3       73.55       82.48     16.14 o 
   7  -5   3      420.75      470.17     36.57 o 
   8  -5   3       16.34        6.90     13.67 o 
  -7  -4   3      198.97      193.25     40.60 o 
  -6  -4   3      257.18      248.91     23.80 o 
  -5  -4   3     2359.83     2667.23    125.76 o 
  -4  -4   3        1.83       -0.62      7.76 o 
  -3  -4   3       41.54       35.92      8.86 o 
  -2  -4   3      180.38      189.19     13.98 o 
  -1  -4   3       59.90       86.07      6.56 o 
   0  -4   3      315.88      309.44     16.18 o 
   1  -4   3      186.53      161.72     24.11 o 
   2  -4   3     1558.97     1312.38     56.70 o 
   3  -4   3      241.84      219.21     13.58 o 
   4  -4   3      836.39      952.32    127.94 o 
   5  -4   3        3.10        8.61      9.45 o 
   6  -4   3      418.80      368.57     29.74 o 
   7  -4   3      189.78      150.29     21.77 o 
   8  -4   3        0.04       -7.39     12.81 o 
  -7  -3   3      443.24      405.54     76.72 o 
  -6  -3   3       36.49       21.98     21.39 o 
  -5  -3   3       42.54       40.05     11.29 o 
  -4  -3   3     2656.07     2839.43    176.50 o 
  -3  -3   3       72.89       69.59      9.60 o 
  -2  -3   3      442.96      572.98     35.74 o 
  -1  -3   3      504.46      598.10     70.81 o 
   0  -3   3      100.47       89.68      6.79 o 
   1  -3   3     2000.12     1639.88    128.80 o 
   2  -3   3      284.60      261.62     21.37 o 
   3  -3   3     2324.37     2061.65     87.86 o 
   4  -3   3        1.76        0.81      6.11 o 
   5  -3   3       28.01        9.04     10.17 o 
   6  -3   3      126.12      181.27     20.63 o 
   7  -3   3        2.89      -10.66     10.66 o 
   8  -3   3       52.97       38.56     19.27 o 
  -8  -2   3       63.20       55.90     20.57 o 
  -7  -2   3        0.69       -1.36     13.25 o 
  -6  -2   3      196.94      205.22     35.31 o 
  -5  -2   3       26.19       27.27     26.67 o 
  -4  -2   3       68.00       67.52     11.56 o 
  -3  -2   3      142.88      185.08     27.29 o 
  -2  -2   3      571.71      765.93     43.96 o 
  -1  -2   3      396.77      438.29     40.53 o 
   0  -2   3       80.60       59.77      4.94 o 
   1  -2   3      121.67      104.06      6.86 o 
   2  -2   3       25.73       17.05      4.22 o 
   3  -2   3     4124.51     3949.24    164.88 o 
   4  -2   3      227.87      228.40     15.54 o 
   5  -2   3      242.59      210.90     16.24 o 
   6  -2   3        3.71        3.11     14.55 o 
   7  -2   3      167.91      181.95     22.37 o 
   8  -2   3        6.39       -4.97     16.04 o 
  -8  -1   3      200.38      153.56     42.77 o 
  -7  -1   3      409.42      382.02     35.28 o 
  -6  -1   3       76.50       67.26     15.70 o 
  -5  -1   3       58.28       30.23     11.84 o 
  -4  -1   3       82.26       69.32      8.90 o 
  -3  -1   3      293.18      301.66     16.38 o 
  -2  -1   3      912.92     1182.61     92.38 o 
   0  -1   3      869.94      870.35     56.18 o 
   1  -1   3     1781.82     1760.75     73.75 o 
   2  -1   3     1409.04     1243.77     53.78 o 
   3  -1   3       57.54       70.60      9.31 o 
   4  -1   3     2051.18     2126.52     92.90 o 
   5  -1   3        3.19        8.47      7.11 o 
   6  -1   3      695.85      658.48     35.43 o 
   7  -1   3       10.79       -9.70     17.78 o 
  -8   0   3      190.08      149.08     40.04 o 
  -7   0   3       64.71       96.18     18.58 o 
  -6   0   3      164.39      193.52     21.36 o 
  -5   0   3       78.65       78.20      9.77 o 
  -4   0   3     1336.75     1256.57     55.66 o 
  -3   0   3      132.72      110.80      8.38 o 
  -2   0   3     4703.51     4792.92    197.64 o 
  -1   0   3        2.20       -0.93      2.56 o 
   0   0   3     1395.87     1974.59    179.67 o 
   1   0   3     1140.90     1310.01     94.62 o 
   2   0   3     2115.76     2100.61     88.68 o 
   3   0   3     1497.27     1464.18     63.72 o 
   4   0   3      629.64      644.24     32.82 o 
   5   0   3      528.38      586.80     37.99 o 
   6   0   3      113.92      117.41     15.33 o 
  -8   1   3       25.88        3.36     21.14 o 
  -7   1   3      603.17      574.56     66.27 o 
  -6   1   3       66.51       65.74     10.40 o 
  -5   1   3      256.75      236.33     21.68 o 
  -4   1   3        1.96        0.56      4.67 o 
  -3   1   3     1077.24      958.85     42.43 o 
  -2   1   3      682.67      679.54     30.30 o 
  -1   1   3       59.05       63.85      5.30 o 
   0   1   3       14.01        2.57      4.45 o 
   2   1   3       98.26      130.19     12.14 o 
   3   1   3       28.96       24.96      7.18 o 
   4   1   3      149.03      119.14     31.77 o 
   5   1   3      163.51      168.14     21.22 o 
   6   1   3      174.09      181.99     23.73 o 
   7   1   3      452.73      400.36     51.60 o 
  -8   2   3       46.62       46.50     28.60 o 
  -7   2   3        8.96       -1.87     18.03 o 
  -6   2   3     1253.29     1225.29     71.25 o 
  -5   2   3        4.87        6.16      6.14 o 
  -4   2   3      766.85      668.54     31.69 o 
  -3   2   3       21.92       14.90      6.76 o 
  -2   2   3       18.61       14.77      7.67 o 
  -1   2   3      875.43      932.08     40.73 o 
   0   2   3     1245.64     1582.10     67.80 o 
   1   2   3     2827.30     4401.97    687.64 o 
   2   2   3      248.49      332.34     23.21 o 
   3   2   3      135.19      158.23     21.38 o 
   4   2   3     1313.33     1713.33    108.54 o 
   5   2   3       97.58       79.58     13.93 o 
   6   2   3      804.22      820.25     80.45 o 
   7   2   3        9.14       -3.48     20.76 o 
  -7   3   3       18.00      -10.73     10.73 o 
  -6   3   3       96.04       94.06     15.44 o 
  -5   3   3       61.44       59.83     12.20 o 
  -4   3   3      632.39      563.55     27.78 o 
  -3   3   3      388.67      365.35     19.08 o 
  -2   3   3     1343.80     1363.47     59.12 o 
  -1   3   3      372.11      344.97     17.54 o 
   0   3   3     1210.96     1357.10     66.31 o 
   1   3   3      502.24      632.61     95.68 o 
   3   3   3     3460.66     4954.90    406.33 o 
   4   3   3        8.13       -4.65      8.85 o 
   5   3   3      711.89      879.23    105.50 o 
   6   3   3      169.39      170.34     37.80 o 
   7   3   3      775.83      748.01     79.58 o 
  -8   4   3       34.77      111.53     34.32 o 
  -7   4   3       78.54       94.38     17.63 o 
  -6   4   3      241.89      280.63     43.33 o 
  -5   4   3      148.66      139.25     17.89 o 
  -4   4   3      705.64      671.34     32.54 o 
  -3   4   3     2557.88     2559.62    108.90 o 
  -2   4   3       53.82       49.17      6.47 o 
  -1   4   3      756.28      693.33     32.26 o 
   0   4   3     2672.25     3281.60    138.22 o 
   1   4   3       12.77        0.08      5.63 o 
   3   4   3      245.76      350.78     23.59 o 
   5   4   3        0.04       -9.20     18.90 o 
   6   4   3      501.75      478.57     61.55 o 
  -8   5   3      277.93      282.12     30.43 o 
  -7   5   3       31.40       51.54     30.40 o 
  -6   5   3       29.27       41.44     13.88 o 
  -5   5   3        5.37       -3.42     13.24 o 
  -4   5   3      594.21      568.09     38.00 o 
  -3   5   3      507.57      432.46     22.42 o 
  -2   5   3     2693.81     2430.18    103.59 o 
  -1   5   3     2897.45     2937.97    124.32 o 
   0   5   3     3888.12     4056.45    170.20 o 
   1   5   3      393.82      548.44     51.35 o 
   2   5   3       55.57       76.21     17.29 o 
   3   5   3      682.35     1094.19    156.73 o 
   4   5   3     1021.62     1470.06     85.41 o 
   5   5   3      568.73      805.33     82.06 o 
   6   5   3       28.54       32.33     28.35 o 
  -8   6   3       32.12       30.31     17.83 o 
  -7   6   3      371.60      410.63     75.53 o 
  -6   6   3       57.74       28.84     13.68 o 
  -5   6   3      181.50      205.66     41.72 o 
  -4   6   3        6.51        0.57     10.06 o 
  -3   6   3       46.86       49.36     12.25 o 
  -2   6   3      276.59      236.46     30.18 o 
  -1   6   3       77.50       66.87      9.18 o 
   0   6   3     1745.68     1858.22     82.26 o 
   1   6   3     2411.23     2944.50    155.36 o 
   2   6   3       39.48       66.68     14.76 o 
   3   6   3      204.53      282.23     56.57 o 
   4   6   3        1.62       -3.73     19.27 o 
   5   6   3      217.93      270.68     47.99 o 
  -8   7   3      119.33      186.15     33.76 o 
  -7   7   3        3.67        4.90     14.74 o 
  -6   7   3      338.70      455.89     44.82 o 
  -5   7   3       73.74       69.15     16.64 o 
  -4   7   3      235.72      267.90     25.47 o 
  -3   7   3       28.20       21.97     18.03 o 
  -2   7   3      240.89      214.77     15.96 o 
  -1   7   3      109.09      128.32     17.59 o 
   0   7   3       13.78        6.95      7.84 o 
   1   7   3      732.58      807.62     41.51 o 
   2   7   3      827.01      817.54     97.42 o 
   3   7   3       47.89       61.05     24.99 o 
   5   7   3       95.62      119.24     37.67 o 
  -7   8   3       15.57       37.87     18.85 o 
  -6   8   3      139.15      184.87     25.60 o 
  -5   8   3       65.17       48.75     16.77 o 
  -4   8   3      108.93      124.57     31.08 o 
  -3   8   3        1.79      -12.43     12.43 o 
  -2   8   3      607.78      527.94     37.10 o 
  -1   8   3      173.58      179.98     22.52 o 
   0   8   3      141.83      155.57     26.50 o 
   1   8   3       49.07       40.39     13.92 o 
   2   8   3      450.10      535.95     49.24 o 
   3   8   3       18.88        7.71     21.39 o 
   4   8   3       22.26       63.41     30.46 o 
  -7   9   3      126.72      194.60     29.23 o 
  -6   9   3       97.73      116.35     22.96 o 
  -5   9   3      195.06      233.58     27.95 o 
  -4   9   3        3.56        8.26     13.05 o 
  -3   9   3       15.67       15.70     12.40 o 
  -2   9   3       19.48       21.38     11.87 o 
  -1   9   3       29.37       22.54     10.21 o 
   0   9   3      446.49      414.98     31.87 o 
   1   9   3        0.23       12.48     12.21 o 
   2   9   3      372.67      381.09     49.86 o 
   3   9   3       77.32      132.54     35.56 o 
  -6  10   3       54.71       93.52     22.77 o 
  -5  10   3       48.80       45.91     17.73 o 
  -4  10   3      365.05      483.86     74.54 o 
  -3  10   3       62.41       65.41     18.18 o 
  -2  10   3      316.76      255.34     27.83 o 
  -1  10   3       46.32       59.93     24.37 o 
   0  10   3      121.25      103.20     19.13 o 
   1  10   3      132.82      116.25     29.09 o 
   2  10   3       27.76        1.37     19.40 o 
  -5  11   3       15.80       16.26     18.41 o 
  -4  11   3       51.92       74.57     24.06 o 
  -3  11   3      201.50      199.00     26.71 o 
  -2  11   3       58.25       66.40     26.98 o 
  -1  11   3       56.64       47.25     26.48 o 
   0  11   3       10.78        4.48     22.88 o 
   1  11   3       60.84       41.03     22.88 o 
  -3  12   3       22.08       17.78     27.98 o 
  -2  12   3        0.03        2.11     24.25 o 
  -1  12   3        9.87      -24.99     24.99 o 
   1 -13   4       50.66       54.09     27.35 o 
   2 -13   4       77.89       84.92     36.93 o 
   3 -13   4      176.10      221.00     30.62 o 
  -1 -12   4       78.09       85.54     31.46 o 
   0 -12   4        2.15      -16.29     16.29 o 
   1 -12   4        6.20        8.33     23.13 o 
   2 -12   4      253.64      361.32     58.81 o 
   3 -12   4      191.44      257.97     29.48 o 
   4 -12   4      111.87      159.90     24.65 o 
   5 -12   4       34.43       31.11     17.89 o 
  -3 -11   4       79.32       69.83     22.75 o 
  -2 -11   4       14.17        8.22     13.41 o 
  -1 -11   4      364.31      367.33     35.13 o 
   0 -11   4      313.00      364.56     51.97 o 
   1 -11   4       11.59       29.47     22.75 o 
   2 -11   4       92.93       74.51     32.27 o 
   3 -11   4       21.60        6.69     12.48 o 
   4 -11   4       10.30      -11.94     11.94 o 
   5 -11   4        0.04      -12.51     12.51 o 
   6 -11   4       40.93       47.51     17.17 o 
  -4 -10   4        2.16      -10.54     14.63 o 
  -3 -10   4       21.21       13.94     15.08 o 
  -2 -10   4      163.57      141.27     21.67 o 
  -1 -10   4      680.13      665.75     60.68 o 
   0 -10   4       53.65       39.36     12.93 o 
   1 -10   4       54.28       38.36     26.05 o 
   2 -10   4        1.18        4.73     11.08 o 
   3 -10   4       55.88       55.04     14.89 o 
   4 -10   4       49.48       69.61     21.88 o 
   5 -10   4        9.00        7.55     12.90 o 
   6 -10   4      328.00      443.23     37.46 o 
  -4  -9   4       10.98       14.18     15.08 o 
  -3  -9   4        9.37       -0.45     10.39 o 
  -2  -9   4      760.47      726.34     49.98 o 
  -1  -9   4        0.18        0.86      8.82 o 
   0  -9   4      196.95      171.33     27.60 o 
   1  -9   4       15.79       18.21     10.92 o 
   2  -9   4      404.61      356.53     29.03 o 
   3  -9   4       21.51       10.60     10.56 o 
   4  -9   4       36.74       19.86     20.39 o 
   5  -9   4       92.09      120.36     28.47 o 
   6  -9   4       41.44       57.67     16.59 o 
   7  -9   4      785.14      992.01     66.25 o 
  -5  -8   4      382.53      389.65     39.43 o 
  -4  -8   4       27.76        9.74     11.32 o 
  -3  -8   4       34.23       44.55     12.69 o 
  -2  -8   4        7.49       11.09      8.58 o 
  -1  -8   4      485.88      398.91     30.82 o 
   0  -8   4      565.39      507.14     27.37 o 
   1  -8   4      396.17      369.46     30.08 o 
   2  -8   4       59.84       37.09     23.75 o 
   3  -8   4     1163.18     1128.10     67.61 o 
   4  -8   4       43.13       44.56     12.68 o 
   5  -8   4       48.56       50.33     26.92 o 
   6  -8   4      173.74      215.04     26.23 o 
   7  -8   4        0.12        8.11     21.32 o 
  -6  -7   4      538.08      473.99    113.46 o 
  -5  -7   4      676.44      712.58     53.37 o 
  -4  -7   4      882.29      903.12     51.86 o 
  -3  -7   4       20.55       20.62     10.21 o 
  -2  -7   4       86.20       87.84     12.13 o 
  -1  -7   4       70.24       76.07     12.96 o 
   0  -7   4       62.95       43.90     18.44 o 
   1  -7   4      745.31      647.39     31.91 o 
   2  -7   4     2152.35     1928.66    106.17 o 
   3  -7   4      673.85      645.20     55.27 o 
   4  -7   4      260.56      269.97     24.07 o 
   5  -7   4      147.93      169.95     21.35 o 
   6  -7   4        3.80      -10.66     11.87 o 
   7  -7   4      118.90      142.66     22.29 o 
   8  -7   4        7.21       24.59     16.16 o 
  -6  -6   4      296.87      303.60     34.24 o 
  -5  -6   4      591.09      641.20    144.67 o 
  -4  -6   4      203.95      180.93     18.70 o 
  -3  -6   4     1492.01     1495.48     69.19 o 
  -2  -6   4       23.05       15.97     17.47 o 
  -1  -6   4      293.08      237.91     37.03 o 
   0  -6   4      297.25      268.94     16.03 o 
   1  -6   4      162.03      147.64     11.44 o 
   2  -6   4      378.80      282.92     17.45 o 
   3  -6   4      104.37       75.12     16.41 o 
   4  -6   4      304.26      293.02     25.45 o 
   5  -6   4       83.36      111.50     17.52 o 
   6  -6   4      118.50      158.00     22.02 o 
   7  -6   4        2.26       -8.02     14.17 o 
  -7  -5   4       12.74       22.56     16.69 o 
  -6  -5   4        8.76        5.17     13.04 o 
  -5  -5   4     1219.17     1202.69     75.33 o 
  -4  -5   4       42.65       49.57     12.05 o 
  -3  -5   4        3.48        5.90      7.21 o 
  -2  -5   4     2325.02     2257.89    143.80 o 
  -1  -5   4      398.33      285.47     35.70 o 
   0  -5   4       14.31        6.74      4.72 o 
   1  -5   4       16.73       13.23      4.49 o 
   2  -5   4       21.01       18.79      4.59 o 
   3  -5   4        1.38       -2.69      8.60 o 
   4  -5   4      168.27      208.30     20.32 o 
   5  -5   4      115.53      108.74     16.39 o 
   6  -5   4        1.70        5.23     10.92 o 
   7  -5   4        5.68       11.08     13.51 o 
   8  -5   4        8.16       14.97     14.07 o 
  -7  -4   4       67.59       44.86     19.06 o 
  -6  -4   4      129.55      139.20     60.24 o 
  -5  -4   4        8.27       -2.66     10.44 o 
  -4  -4   4        4.53       -3.76      9.26 o 
  -3  -4   4      130.11      121.19     16.13 o 
  -2  -4   4       60.15       53.00     10.78 o 
  -1  -4   4      173.16      252.19     19.08 o 
   0  -4   4        4.75        1.45      3.23 o 
   1  -4   4       88.44       85.01      7.05 o 
   2  -4   4      141.16      142.66     10.00 o 
   3  -4   4       86.54       69.73      8.71 o 
   4  -4   4       14.35       15.16      9.93 o 
   5  -4   4      516.01      528.13     36.31 o 
   6  -4   4       70.95       73.95     15.96 o 
   7  -4   4      213.16      202.42     23.87 o 
   8  -4   4        0.38       -4.57     15.98 o 
  -7  -3   4      100.62       99.39     21.27 o 
  -6  -3   4      301.87      311.79     31.21 o 
  -5  -3   4     1527.37     1705.65     97.76 o 
  -4  -3   4        1.54       -8.26      8.26 o 
  -3  -3   4      309.55      292.16     23.36 o 
  -2  -3   4       15.98        9.58      7.96 o 
  -1  -3   4     2743.74     3064.00    300.21 o 
   0  -3   4      741.91      689.19     32.21 o 
   1  -3   4      480.27      439.36     22.32 o 
   2  -3   4      199.88      203.35     12.10 o 
   3  -3   4     2924.58     2653.11    112.46 o 
   4  -3   4      994.22      881.11     50.92 o 
   5  -3   4       55.51       64.58     13.12 o 
   6  -3   4      857.53      828.81     52.45 o 
   7  -3   4        1.27       -8.33     12.56 o 
   8  -3   4      129.72      122.13     22.04 o 
  -8  -2   4      301.24      221.62     34.50 o 
  -7  -2   4      245.04      244.02     29.17 o 
  -6  -2   4      510.99      513.48     40.13 o 
  -5  -2   4      193.54      247.06     24.86 o 
  -4  -2   4     1269.57     1418.22     80.07 o 
  -3  -2   4      223.35      271.65     21.60 o 
  -2  -2   4       32.37       29.63     14.61 o 
  -1  -2   4      112.14      165.74     17.03 o 
   0  -2   4     4954.52     4280.56    176.29 o 
   1  -2   4     2033.91     1837.05     77.48 o 
   2  -2   4      387.26      285.30     15.28 o 
   3  -2   4     2859.47     2759.16    116.97 o 
   4  -2   4      992.69      985.00     46.10 o 
   5  -2   4       77.51       68.65     10.30 o 
   6  -2   4      183.67      168.14     29.59 o 
   7  -2   4      316.48      327.94     30.32 o 
   8  -2   4       33.69       24.12     22.50 o 
  -8  -1   4       15.64       -1.74     24.12 o 
  -7  -1   4      420.96      448.87     41.72 o 
  -6  -1   4       22.13       11.34     10.52 o 
  -5  -1   4     2504.10     2590.88    139.32 o 
  -4  -1   4       91.50       72.10      8.88 o 
  -3  -1   4        4.24       -0.98      3.47 o 
  -2  -1   4      469.24      547.94     25.26 o 
  -1  -1   4     2836.86     2699.10    140.11 o 
   0  -1   4     7913.34     8431.97    620.14 o 
   1  -1   4      207.96      175.48     11.68 o 
   2  -1   4      462.76      393.34     19.54 o 
   3  -1   4       41.89       44.48      6.81 o 
   4  -1   4       39.54       41.92      7.94 o 
   5  -1   4       21.05       16.06      7.90 o 
   6  -1   4        2.75        7.93      8.88 o 
   7  -1   4       10.55        7.00     18.84 o 
  -8   0   4       62.18       45.76     29.22 o 
  -7   0   4       75.00       81.29     17.11 o 
  -6   0   4       59.26       64.87     14.50 o 
  -5   0   4       11.30       12.80      6.25 o 
  -4   0   4     5499.84     5429.45    296.22 o 
  -3   0   4       32.63       42.82      5.77 o 
  -2   0   4      518.05      499.56     23.41 o 
  -1   0   4     1364.85     1432.16    117.06 o 
   0   0   4      938.37     1240.50     64.66 o 
   1   0   4      214.70      265.65     17.54 o 
   2   0   4      779.67      790.24     42.75 o 
   3   0   4     4222.73     4534.05    188.86 o 
   4   0   4      162.26      171.32     18.91 o 
   5   0   4       97.29      102.39     12.99 o 
   6   0   4      300.73      297.40     25.30 o 
   7   0   4        0.41       19.27     20.76 o 
  -8   1   4        1.98       25.49     25.99 o 
  -7   1   4       32.00       32.20     25.24 o 
  -6   1   4       50.45       49.96     12.46 o 
  -5   1   4      357.49      333.95     19.72 o 
  -4   1   4     1506.02     1440.25     63.34 o 
  -3   1   4        4.30        2.99      3.81 o 
  -2   1   4      531.14      528.70     24.55 o 
  -1   1   4      617.77      594.11     26.83 o 
   0   1   4       23.97       42.54     11.25 o 
   1   1   4      782.08     1131.35     95.12 o 
   2   1   4      670.04      782.08     57.68 o 
   3   1   4      722.91      827.48     39.33 o 
   4   1   4      734.71      893.72     69.45 o 
   5   1   4      857.15      878.96     56.14 o 
   6   1   4        0.33        2.57     13.35 o 
   7   1   4      553.22      509.28     61.55 o 
  -8   2   4      408.19      374.25     56.70 o 
  -7   2   4      308.53      341.55     49.73 o 
  -6   2   4       35.81       21.73     10.86 o 
  -5   2   4      351.35      309.68     18.73 o 
  -4   2   4      153.02      152.41     28.72 o 
  -3   2   4     1440.47     1298.65     56.72 o 
  -2   2   4     1820.31     1703.66     72.75 o 
  -1   2   4     6817.16     7448.93    307.34 o 
   0   2   4      437.90      549.67     32.26 o 
   1   2   4      142.16      137.01     20.58 o 
   2   2   4      772.65     1254.43     98.47 o 
   3   2   4      208.62      261.43     26.66 o 
   4   2   4     2111.45     2501.01    110.23 o 
   5   2   4      298.71      272.99     26.98 o 
   6   2   4      873.57     1135.27    117.37 o 
   7   2   4        0.41       26.86     25.61 o 
  -8   3   4      250.61      319.42     51.10 o 
  -7   3   4      495.58      519.86     80.69 o 
  -6   3   4      945.23      980.94     59.28 o 
  -5   3   4       77.52       74.66     12.50 o 
  -4   3   4      890.36      842.28     39.19 o 
  -3   3   4       41.59       55.74     10.15 o 
  -2   3   4      177.18      223.02     13.39 o 
  -1   3   4       64.87       61.49      6.62 o 
   0   3   4     5134.94     5741.51    237.58 o 
   1   3   4     2176.78     3064.70    206.66 o 
   4   3   4       19.34       19.63     14.06 o 
   5   3   4      150.24      179.22     23.08 o 
   6   3   4      276.91      211.62     41.28 o 
   7   3   4      273.84      266.95     48.49 o 
  -8   4   4       52.97       67.02     27.85 o 
  -7   4   4      779.83      851.76     55.74 o 
  -6   4   4      113.30      127.38     18.51 o 
  -5   4   4     1115.67     1100.91     65.81 o 
  -4   4   4      235.06      220.98     25.15 o 
  -3   4   4      565.33      579.13     28.67 o 
  -2   4   4      149.53      150.70     11.11 o 
  -1   4   4        4.97        0.61      5.54 o 
   0   4   4     2883.93     3063.67    129.84 o 
   1   4   4       93.38      100.51     15.38 o 
   4   4   4       57.24       45.60     16.03 o 
   5   4   4      222.96      239.72     43.02 o 
   6   4   4       74.36       42.27     31.46 o 
  -8   5   4       53.32       33.08     38.73 o 
  -7   5   4        3.36       -9.22     12.62 o 
  -6   5   4      213.01      203.49     23.56 o 
  -5   5   4        6.32        9.49     11.07 o 
  -4   5   4     2054.41     2025.96    112.03 o 
  -3   5   4      572.04      569.82     28.54 o 
  -2   5   4      161.29      130.04     10.69 o 
  -1   5   4      211.98      230.82     15.41 o 
   0   5   4       94.20      120.21     12.64 o 
   1   5   4      703.07      683.74     34.53 o 
   2   5   4        0.23       -9.93      9.93 o 
   3   5   4      749.40     1111.07     94.00 o 
   4   5   4      573.90      668.68     63.16 o 
   5   5   4        1.73       27.60     25.74 o 
   6   5   4      317.57      256.51     48.37 o 
  -8   6   4        4.82       18.18     35.56 o 
  -7   6   4      116.87      142.25     34.25 o 
  -6   6   4       45.31      101.62     47.75 o 
  -5   6   4       63.01       76.73     42.65 o 
  -4   6   4     1270.88     1395.86     80.89 o 
  -3   6   4      289.53      279.59     24.09 o 
  -2   6   4      627.73      539.44     28.19 o 
  -1   6   4       45.72       34.84      8.12 o 
   0   6   4      335.32      345.55     21.87 o 
   1   6   4      315.97      313.31     27.38 o 
   2   6   4       83.10       73.95     16.48 o 
   3   6   4       35.29       39.27     15.08 o 
   4   6   4      581.64      824.97     82.31 o 
   5   6   4        4.41        7.96     27.11 o 
  -8   7   4       35.53       24.79     18.59 o 
  -7   7   4       32.55       42.89     17.63 o 
  -6   7   4      129.16      138.07     22.04 o 
  -5   7   4      471.66      504.25     38.34 o 
  -4   7   4      332.11      299.35     27.84 o 
  -3   7   4     1959.67     1827.30    102.09 o 
  -2   7   4       85.67       88.66     11.21 o 
  -1   7   4       57.24       54.43     10.07 o 
   0   7   4        2.23       -6.60      8.19 o 
   1   7   4       24.39       24.41     12.52 o 
   2   7   4      200.53      214.37     31.02 o 
   3   7   4        4.44      -15.98     19.27 o 
  -7   8   4       70.83       91.26     22.42 o 
  -6   8   4       73.98      126.88     23.01 o 
  -5   8   4       27.08       31.26     15.51 o 
  -4   8   4      446.33      444.07     35.09 o 
  -3   8   4      131.57      109.99     19.77 o 
  -2   8   4      369.24      349.46     28.77 o 
  -1   8   4       76.81       75.59     11.99 o 
   0   8   4     1003.21      985.57     83.37 o 
   1   8   4       26.05       10.07     12.87 o 
   2   8   4       83.06       77.33     18.76 o 
   3   8   4      175.64      191.11     38.05 o 
   4   8   4        0.76      -11.56     22.63 o 
  -7   9   4       85.14       95.89     24.11 o 
  -6   9   4       16.09       23.71     20.89 o 
  -5   9   4       39.88       56.95     17.94 o 
  -4   9   4        1.67        3.93     13.40 o 
  -3   9   4      174.04      130.73     20.66 o 
  -2   9   4       29.36       29.83     13.32 o 
  -1   9   4      236.96      210.43     48.06 o 
   0   9   4      363.21      350.03     30.68 o 
   1   9   4       78.21       60.43     16.84 o 
   2   9   4       17.74        1.74     18.40 o 
   3   9   4       16.01       21.51     25.86 o 
  -6  10   4       28.46       21.46     29.78 o 
  -5  10   4       72.12       81.82     20.77 o 
  -4  10   4       46.64       42.27     16.80 o 
  -3  10   4       91.52      107.86     19.95 o 
  -2  10   4       19.28       13.55     21.14 o 
  -1  10   4       17.17       18.40     24.37 o 
   0  10   4        1.78      -14.17     14.17 o 
   1  10   4      154.96      163.06     23.52 o 
   2  10   4        3.29       13.80     21.63 o 
  -5  11   4       21.03       11.41     17.13 o 
  -4  11   4        5.93       30.30     16.99 o 
  -3  11   4       17.65       47.25     28.10 o 
  -2  11   4       78.90       39.91     27.73 o 
  -1  11   4       24.53       37.18     24.99 o 
   0  11   4        1.38      -15.29     23.62 o 
   1 -13   5       54.68       57.44     30.21 o 
   2 -13   5       52.52       50.98     32.33 o 
   3 -13   5        8.79        0.87     27.98 o 
  -1 -12   5       28.61        4.10     20.39 o 
   0 -12   5       22.50       -4.35     21.39 o 
   1 -12   5      205.14      206.03     44.26 o 
   2 -12   5       29.99       39.66     30.34 o 
   3 -12   5        0.29       -4.57     13.74 o 
   4 -12   5        0.70       -6.93     14.39 o 
   5 -12   5       24.33       14.62     19.96 o 
  -3 -11   5       35.60       39.22     19.07 o 
  -2 -11   5       18.37       30.75     15.18 o 
  -1 -11   5        5.73       -7.05     12.19 o 
   0 -11   5      403.05      410.31     56.57 o 
   1 -11   5        0.11        3.11     19.27 o 
   2 -11   5      255.40      303.51     30.04 o 
   3 -11   5        9.13      -11.03     11.03 o 
   4 -11   5       35.68       26.46     15.14 o 
   5 -11   5       14.73        7.81     14.61 o 
   6 -11   5       16.85       35.16     17.54 o 
  -4 -10   5      388.74      432.92     42.15 o 
  -3 -10   5      268.52      269.09     30.96 o 
  -2 -10   5       81.90       76.61     17.89 o 
  -1 -10   5      112.98      113.05     19.22 o 
   0 -10   5       17.03       19.83     11.09 o 
   1 -10   5      118.99      130.73     50.67 o 
   2 -10   5      220.82      263.77     26.18 o 
   3 -10   5      194.15      218.05     24.42 o 
   4 -10   5        3.06       -9.51      9.51 o 
   5 -10   5      150.17      230.89     33.76 o 
   6 -10   5        5.12       18.97     15.45 o 
  -4  -9   5      895.07      788.74     56.89 o 
  -3  -9   5      614.82      613.83     46.12 o 
  -2  -9   5     1446.51     1278.08     77.24 o 
  -1  -9   5        7.09        1.67      8.93 o 
   0  -9   5        4.88        9.79     11.07 o 
   1  -9   5       16.02        9.39     10.15 o 
   2  -9   5       23.26       12.10     11.14 o 
   3  -9   5      239.23      248.60     24.32 o 
   4  -9   5      220.11      290.26     27.48 o 
   5  -9   5      106.81      115.80     19.53 o 
   6  -9   5       81.55      169.86     43.95 o 
   7  -9   5       32.76       53.39     23.38 o 
  -5  -8   5      416.16      375.39     48.49 o 
  -4  -8   5      804.85      662.93     59.68 o 
  -3  -8   5      310.66      285.14     46.25 o 
  -2  -8   5      100.55       88.01     15.98 o 
  -1  -8   5     1807.56     1727.36     96.16 o 
   0  -8   5       65.48       59.62     13.35 o 
   1  -8   5        4.79       -5.59      5.59 o 
   2  -8   5      168.04      152.85     17.96 o 
   3  -8   5        9.25       -7.11      8.85 o 
   4  -8   5        9.94      -16.91     16.91 o 
   5  -8   5       11.31        6.74     11.45 o 
   6  -8   5      251.14      305.99     30.55 o 
   7  -8   5       17.54       25.34     15.94 o 
  -6  -7   5       47.02       44.61     19.28 o 
  -5  -7   5        2.41      -11.94     11.94 o 
  -4  -7   5       17.69        8.76     12.46 o 
  -3  -7   5     1867.33     1696.33     97.47 o 
  -2  -7   5       55.09       47.59     12.86 o 
  -1  -7   5       34.71       25.67      9.55 o 
   0  -7   5      613.94      526.25     27.21 o 
   1  -7   5       13.00        2.32      5.70 o 
   2  -7   5      126.27       99.92     14.65 o 
   3  -7   5       94.87       98.35     14.93 o 
   4  -7   5       26.82       36.34     11.90 o 
   5  -7   5       40.96       47.46     14.59 o 
   6  -7   5       75.18       77.47     31.83 o 
   7  -7   5       27.69       33.25     14.58 o 
  -6  -6   5        0.52        0.12     14.24 o 
  -5  -6   5      255.22      238.72     35.06 o 
  -4  -6   5      335.66      352.97     32.01 o 
  -3  -6   5      183.65      181.81     21.42 o 
  -2  -6   5        3.31        2.65      8.63 o 
  -1  -6   5       59.34       61.59      7.69 o 
   0  -6   5      384.98      385.36     20.64 o 
   1  -6   5      308.94      284.57     16.80 o 
   2  -6   5      491.71      398.30     21.11 o 
   3  -6   5        6.94       -4.30      7.52 o 
   4  -6   5       64.87       57.52     13.74 o 
   5  -6   5       50.80       32.45     18.46 o 
   6  -6   5        8.43       -9.08     10.98 o 
   7  -6   5      135.63      153.99     23.12 o 
   8  -6   5        0.04       -1.45     15.04 o 
  -7  -5   5       24.65       29.06     17.69 o 
  -6  -5   5      177.41      173.04     37.11 o 
  -5  -5   5      292.87      304.58     37.80 o 
  -4  -5   5      647.82      718.22     48.53 o 
  -3  -5   5      949.08     1093.21     65.28 o 
  -2  -5   5       14.10        3.96      7.47 o 
  -1  -5   5     3474.21     3070.72    129.37 o 
   0  -5   5      118.18      125.14      9.42 o 
   1  -5   5      496.53      420.49     21.36 o 
   2  -5   5      111.50       91.72      9.87 o 
   3  -5   5      211.20      191.49     13.53 o 
   4  -5   5       10.21       12.41      9.41 o 
   5  -5   5      252.76      286.77     32.64 o 
   6  -5   5      363.01      390.13     33.58 o 
   7  -5   5       86.35       76.24     17.54 o 
   8  -5   5      100.64      104.19     20.88 o 
  -7  -4   5        6.95        2.21     15.16 o 
  -6  -4   5      530.29      619.62     47.75 o 
  -5  -4   5      615.40      658.57     51.10 o 
  -4  -4   5     3045.96     3219.89    171.72 o 
  -3  -4   5      183.89      214.46     20.76 o 
  -2  -4   5     1368.24     1393.09     77.51 o 
  -1  -4   5      165.35      153.08     14.39 o 
   0  -4   5        6.21        2.82      3.60 o 
   1  -4   5      142.89      124.62     10.75 o 
   2  -4   5      474.91      393.71     20.38 o 
   3  -4   5       36.10       32.21      6.32 o 
   4  -4   5       39.37       35.18      7.33 o 
   5  -4   5      130.75      138.30     49.42 o 
   6  -4   5      192.82      209.04     34.88 o 
   7  -4   5       74.21       71.03     17.05 o 
   8  -4   5       23.10       13.01     14.86 o 
  -7  -3   5       25.66       48.41     18.19 o 
  -6  -3   5       97.85       80.23     18.39 o 
  -5  -3   5     1777.26     1800.03    102.79 o 
  -4  -3   5      181.51      183.03     20.09 o 
  -3  -3   5     4704.46     5132.58    328.87 o 
  -2  -3   5      157.48      168.81     15.80 o 
  -1  -3   5      782.41      764.25     49.30 o 
   0  -3   5      287.94      247.22     13.32 o 
   1  -3   5        7.13        4.82      3.51 o 
   2  -3   5     2891.51     2814.26    118.61 o 
   3  -3   5       42.15       43.87      7.03 o 
   4  -3   5      599.25      607.90     31.62 o 
   5  -3   5        9.08        6.34      9.48 o 
   6  -3   5      108.55       89.02     16.42 o 
   7  -3   5       15.38       17.94     13.14 o 
   8  -3   5       14.34       -7.21     21.51 o 
  -8  -2   5      151.27      135.42     25.12 o 
  -7  -2   5      204.74      161.83     24.47 o 
  -6  -2   5       53.39       44.27     15.29 o 
  -5  -2   5      358.24      381.98     43.70 o 
  -4  -2   5       28.40       30.96      9.60 o 
  -3  -2   5        1.35        3.65      6.29 o 
  -2  -2   5     2205.31     2368.09    123.83 o 
  -1  -2   5       21.83       34.37      5.47 o 
   0  -2   5      976.41      805.43     35.70 o 
   1  -2   5       40.43       40.04      6.42 o 
   2  -2   5      367.94      317.29     18.43 o 
   3  -2   5     1150.70     1076.39     48.68 o 
   4  -2   5      230.50      228.32     16.19 o 
   5  -2   5      499.77      549.15     32.64 o 
   6  -2   5      101.66       74.81     15.59 o 
   7  -2   5        0.41      -16.41     16.41 o 
   8  -2   5       38.27       21.14     23.87 o 
  -8  -1   5        0.64       29.84     27.35 o 
  -7  -1   5      293.63      311.20     31.25 o 
  -6  -1   5        3.31       -3.97      8.66 o 
  -5  -1   5       97.11       88.17     16.29 o 
  -4  -1   5       24.40       21.87      6.02 o 
  -3  -1   5     2802.24     2817.70    166.70 o 
  -2  -1   5     1352.79     1415.51     78.88 o 
  -1  -1   5       45.90       36.94      4.99 o 
   0  -1   5     7117.26     7044.36    289.75 o 
   1  -1   5       30.64       30.51      8.19 o 
   2  -1   5      458.96      403.34     20.29 o 
   3  -1   5      779.95      725.81     34.64 o 
   4  -1   5      107.96      107.56     15.09 o 
   5  -1   5      216.83      241.97     24.50 o 
   6  -1   5       29.57       26.50     10.61 o 
   7  -1   5      391.42      398.87     44.89 o 
  -8   0   5      266.12      156.04     41.03 o 
  -7   0   5       71.35       72.77     16.97 o 
  -6   0   5      670.51      739.98     48.67 o 
  -5   0   5      786.44      747.08     46.90 o 
  -4   0   5      280.01      246.86     16.58 o 
  -3   0   5      701.42      655.30     30.88 o 
  -2   0   5      385.60      435.14     20.98 o 
  -1   0   5     7490.17     8883.63    364.67 o 
   0   0   5      312.86      403.20     25.18 o 
   1   0   5     3281.23     3684.37    193.10 o 
   2   0   5      283.59      293.43     19.69 o 
   3   0   5      824.71      838.01     39.08 o 
   4   0   5      336.88      307.77     29.78 o 
   5   0   5        2.59       14.44     10.24 o 
   6   0   5      551.14      523.30     65.90 o 
  -8   1   5       44.76        4.97     23.38 o 
  -7   1   5      178.36      141.50     33.32 o 
  -6   1   5      719.92      694.12     45.21 o 
  -5   1   5     1833.40     1780.85     79.15 o 
  -4   1   5     6492.86     6205.91    257.69 o 
  -3   1   5      162.82      144.18     11.12 o 
  -2   1   5      740.05      769.47     34.88 o 
  -1   1   5      527.13      567.53     28.91 o 
   0   1   5       55.33       56.66      8.77 o 
   1   1   5       79.27      125.22     12.47 o 
   2   1   5      316.84      282.85     15.97 o 
   3   1   5     1461.99     1661.29     87.06 o 
   4   1   5     1162.82     1307.36     74.36 o 
   5   1   5       37.75       44.64     14.87 o 
   6   1   5        2.58       21.77     14.58 o 
   7   1   5      158.30      104.07     34.19 o 
  -8   2   5      215.43      184.27     41.90 o 
  -7   2   5      104.41       95.86     28.85 o 
  -6   2   5       93.23       72.13     14.03 o 
  -5   2   5     4062.74     3768.62    159.81 o 
  -4   2   5      840.64      850.75     39.70 o 
  -3   2   5     5230.53     5027.45    209.24 o 
  -2   2   5     1820.03     1931.01     82.36 o 
  -1   2   5      953.31     1168.43     51.07 o 
   2   2   5     1287.04     1314.30     72.48 o 
   3   2   5      358.91      487.75     41.16 o 
   4   2   5     1307.34     1547.73    124.65 o 
   5   2   5      887.22     1089.74     77.40 o 
   6   2   5       22.81       10.18     15.02 o 
   7   2   5      193.69      151.19     39.04 o 
  -8   3   5       43.38       43.77     26.61 o 
  -7   3   5      137.67      135.40     32.70 o 
  -6   3   5       55.37       47.97     19.40 o 
  -5   3   5        5.12       -1.00      6.48 o 
  -4   3   5     1398.36     1330.10     59.45 o 
  -3   3   5       14.96       14.30      6.37 o 
  -2   3   5     1229.91     1202.52     53.25 o 
  -1   3   5     3177.69     3462.81    144.96 o 
   0   3   5      345.49      320.27     18.82 o 
   1   3   5     1327.59     2019.22    134.20 o 
   3   3   5     1689.79     2310.47    124.79 o 
   4   3   5       12.99       24.26     14.14 o 
   5   3   5      224.98      290.81     49.55 o 
   6   3   5      319.64      269.94     47.00 o 
  -8   4   5       42.02       87.53     33.94 o 
  -7   4   5       59.43       69.98     18.09 o 
  -6   4   5        9.11        7.65     11.12 o 
  -5   4   5      279.74      298.23     49.42 o 
  -4   4   5      530.34      579.51     29.98 o 
  -3   4   5     1088.08     1129.45     51.51 o 
  -2   4   5     2414.16     2420.07    103.29 o 
  -1   4   5      346.91      291.55     17.24 o 
   0   4   5       39.10       22.91      6.56 o 
   1   4   5        4.72       -3.09      5.39 o 
   2   4   5      542.57      744.05     47.12 o 
   4   4   5        1.62      -10.47     12.13 o 
   5   4   5       32.27       44.08     18.42 o 
   6   4   5      143.14      161.76     42.40 o 
  -8   5   5       26.24       47.50     29.47 o 
  -7   5   5       26.65       42.14     17.10 o 
  -6   5   5       29.68       44.86     15.23 o 
  -5   5   5       37.04       42.21     13.63 o 
  -4   5   5      833.73      917.58     56.37 o 
  -3   5   5     1742.87     1725.72     76.18 o 
  -2   5   5     1074.74      898.77     41.75 o 
  -1   5   5     5135.77     4919.67    205.94 o 
   0   5   5      283.28      283.16     19.02 o 
   1   5   5      488.65      514.51     54.83 o 
   2   5   5       93.11       74.23     16.63 o 
   3   5   5        0.87      -10.69     10.69 o 
   4   5   5      219.39      280.51     29.83 o 
   5   5   5       27.80       24.12     25.86 o 
  -8   6   5       39.71       69.08     27.29 o 
  -7   6   5        1.45      -10.20     14.06 o 
  -6   6   5      136.75      197.09     67.89 o 
  -5   6   5      185.03      208.87     23.86 o 
  -4   6   5     1019.10     1114.69     67.05 o 
  -3   6   5       16.48       17.00      6.96 o 
  -2   6   5     1017.38      970.14     45.58 o 
  -1   6   5      268.09      239.73     23.36 o 
   0   6   5     1172.49     1186.58     68.17 o 
   1   6   5      142.29      142.50     29.09 o 
   2   6   5      291.84      300.97     28.06 o 
   3   6   5        3.59       -1.05     12.96 o 
   4   6   5       77.82      109.04     31.95 o 
   5   6   5       72.76      110.29     38.05 o 
  -7   7   5      310.76      413.74     38.91 o 
  -6   7   5        0.23        6.80     14.06 o 
  -5   7   5      312.63      367.05     32.33 o 
  -4   7   5       95.71      101.42     18.77 o 
  -3   7   5      626.75      622.89     41.51 o 
  -2   7   5        0.81       -5.31      6.47 o 
  -1   7   5      272.89      261.74     34.50 o 
   0   7   5       91.30       80.67     15.44 o 
   1   7   5      303.44      336.58     29.84 o 
   2   7   5      125.26      122.70     20.63 o 
   3   7   5       39.32       40.70     27.04 o 
   4   7   5      225.75      252.28     46.25 o 
  -7   8   5        1.76       17.36     18.66 o 
  -6   8   5      184.67      243.27     30.08 o 
  -5   8   5       20.38       10.34     13.88 o 
  -4   8   5      300.00      264.03     27.65 o 
  -3   8   5      257.72      222.70     24.05 o 
  -2   8   5        7.87       -1.45     10.90 o 
  -1   8   5       50.16       39.10     13.99 o 
   0   8   5       35.71       17.51     13.25 o 
   1   8   5       34.12       24.71     13.65 o 
   2   8   5        2.36       -3.23     14.92 o 
   3   8   5      239.90      265.46     45.76 o 
  -6   9   5        1.43        8.71     16.96 o 
  -5   9   5        1.10       -8.78     13.88 o 
  -4   9   5      320.13      332.25     32.34 o 
  -3   9   5      132.46      147.74     29.65 o 
  -2   9   5       78.70       74.23     25.24 o 
  -1   9   5      161.20      190.40     22.57 o 
   0   9   5      462.05      479.32     36.84 o 
   1   9   5       78.80       71.32     18.84 o 
   2   9   5       11.29       -7.71     18.90 o 
  -6  10   5       23.31       36.88     20.51 o 
  -5  10   5       36.53       24.26     17.45 o 
  -4  10   5       18.61       32.10     16.48 o 
  -2  10   5       33.60       36.18     24.99 o 
  -1  10   5      309.74      258.99     43.39 o 
   0  10   5      138.72      107.94     20.85 o 
   1  10   5       34.12       10.28     20.33 o 
  -3  11   5       43.93       87.53     31.95 o 
  -2  11   5      236.73      212.99     41.03 o 
  -1  11   5      175.77      144.85     37.05 o 
   0  11   5      517.35      412.05     55.70 o 
   1 -13   6        0.22        6.09     24.74 o 
   2 -13   6      214.89      415.41     64.03 o 
   3 -13   6        0.71      -24.49     26.36 o 
  -1 -12   6      212.84      211.99     42.90 o 
   0 -12   6       13.89       20.64     23.62 o 
   1 -12   6        9.30      -10.94     19.40 o 
   2 -12   6       15.81       10.32     25.74 o 
   3 -12   6       53.56       47.17     24.25 o 
   4 -12   6       32.93       20.93     14.96 o 
   5 -12   6       39.22       66.24     18.82 o 
  -3 -11   6       91.24       70.42     29.16 o 
  -2 -11   6      824.18      750.49     53.39 o 
  -1 -11   6      464.18      481.18     39.34 o 
   0 -11   6      731.21      759.82     80.69 o 
   1 -11   6        0.21       25.86     25.24 o 
   2 -11   6       43.29       79.79     30.09 o 
   3 -11   6        1.48      -10.44     10.83 o 
   4 -11   6       32.09       31.18     14.55 o 
   5 -11   6       37.69       62.24     18.47 o 
   6 -11   6       31.39       65.09     20.31 o 
  -4 -10   6      294.20      342.79     37.13 o 
  -3 -10   6      202.63      230.49     29.29 o 
  -2 -10   6     1074.04      981.91     63.73 o 
  -1 -10   6      442.70      390.19     32.46 o 
   0 -10   6       74.93       48.17     13.13 o 
   1 -10   6      550.16      577.05     66.40 o 
   2 -10   6        9.13        6.31     13.24 o 
   3 -10   6        2.05       10.36     11.06 o 
   4 -10   6        0.16      -12.60     15.17 o 
   5 -10   6        4.45       -2.37     13.02 o 
   6 -10   6        6.86       17.72     15.95 o 
  -4  -9   6       81.35       43.68     18.28 o 
  -3  -9   6        6.19      -11.17     11.17 o 
  -2  -9   6      106.68       90.36     17.69 o 
  -1  -9   6      910.24      808.02     51.74 o 
   0  -9   6      154.73      179.99     19.81 o 
   1  -9   6       13.09       17.31     10.55 o 
   2  -9   6      112.94      106.23     16.67 o 
   3  -9   6        2.32       -6.45      9.38 o 
   4  -9   6        0.30       -2.24     10.22 o 
   5  -9   6        8.23       16.45     13.19 o 
   6  -9   6        6.67       17.37     15.04 o 
   7  -9   6        2.65      -17.28     17.28 o 
  -5  -8   6      387.51      418.97     78.95 o 
  -4  -8   6        3.58      -11.38     11.38 o 
  -3  -8   6      104.00      100.71     18.85 o 
  -2  -8   6      373.25      398.09     32.07 o 
  -1  -8   6       21.29       -0.33     16.72 o 
   0  -8   6        1.19       -0.11      7.63 o 
   1  -8   6        0.29       -5.89      5.89 o 
   2  -8   6      629.32      631.83     41.59 o 
   3  -8   6       16.15       12.63     10.79 o 
   4  -8   6       72.76       79.95     16.51 o 
   5  -8   6        8.60       18.77     12.54 o 
   6  -8   6       20.80        5.58     13.61 o 
   7  -8   6       21.44       55.93     22.44 o 
  -6  -7   6       12.11        7.29     15.23 o 
  -5  -7   6      115.63       95.55     20.98 o 
  -4  -7   6      132.53      132.99     21.73 o 
  -3  -7   6      263.35      251.15     26.50 o 
  -2  -7   6      398.43      421.05     32.34 o 
  -1  -7   6      739.37      676.74     42.95 o 
   0  -7   6        0.37       -3.53      5.15 o 
   1  -7   6      692.65      621.53     31.37 o 
   2  -7   6       74.70       88.45     16.77 o 
   3  -7   6      719.75      747.17     48.35 o 
   4  -7   6        1.53       12.14     10.25 o 
   5  -7   6       64.12       96.26     17.43 o 
   6  -7   6       15.08       19.22     14.46 o 
   7  -7   6       29.03       40.07     29.22 o 
  -6  -6   6        1.34        3.63     13.98 o 
  -5  -6   6       11.93       15.97     13.40 o 
  -4  -6   6      780.44      739.34     50.74 o 
  -3  -6   6      201.80      200.58     22.58 o 
  -2  -6   6     4590.21     4421.35    229.47 o 
  -1  -6   6      577.00      525.87     53.46 o 
   0  -6   6     1178.90     1129.39     51.25 o 
   1  -6   6       66.76       66.65      8.76 o 
   2  -6   6      416.90      388.99     21.31 o 
   3  -6   6      438.14      386.53     48.62 o 
   4  -6   6        1.38        2.30     10.69 o 
   5  -6   6        2.74       -8.63     10.32 o 
   6  -6   6       40.81       41.91     24.18 o 
   7  -6   6       20.76       37.65     15.71 o 
  -7  -5   6        0.15      -13.54     14.75 o 
  -6  -5   6      266.43      268.59     31.34 o 
  -5  -5   6       76.22       89.43     23.38 o 
  -4  -5   6      509.90      544.40     39.85 o 
  -3  -5   6      992.01      989.83     60.65 o 
  -2  -5   6      369.37      378.20     28.34 o 
  -1  -5   6    10700.86    10173.40    418.97 o 
   0  -5   6      108.79      114.85      9.87 o 
   1  -5   6      194.75      177.43     12.16 o 
   2  -5   6       32.92       27.93      6.00 o 
   3  -5   6      110.63      130.71     13.53 o 
   4  -5   6      146.02      164.91     18.92 o 
   5  -5   6       12.36       12.81     11.15 o 
   6  -5   6      368.13      470.10     35.90 o 
   7  -5   6        2.44        1.46     17.22 o 
  -7  -4   6       65.82       46.82     19.06 o 
  -6  -4   6      158.08      215.63     27.58 o 
  -5  -4   6      581.23      647.38     75.10 o 
  -4  -4   6      619.43      657.92     44.78 o 
  -3  -4   6      726.51      805.64     50.24 o 
  -2  -4   6      113.25      143.00     32.89 o 
  -1  -4   6      116.38      126.06      9.42 o 
   0  -4   6      603.48      522.50     25.25 o 
   1  -4   6      139.56      145.03     22.73 o 
   2  -4   6      121.27      102.80     14.44 o 
   3  -4   6      178.49      166.38     20.04 o 
   4  -4   6        0.48       -1.41      6.07 o 
   5  -4   6       10.46       10.83      9.99 o 
   6  -4   6       84.93       51.52     14.77 o 
   7  -4   6      166.48      204.28     24.75 o 
   8  -4   6       21.49       -0.62     22.26 o 
  -7  -3   6      378.61      395.44     45.07 o 
  -6  -3   6        1.25      -15.26     21.70 o 
  -5  -3   6     1769.39     2005.29    112.47 o 
  -4  -3   6        5.46        5.88      8.90 o 
  -3  -3   6        7.80       23.26      8.55 o 
  -2  -3   6       73.33       80.37     21.14 o 
  -1  -3   6      906.88     1025.32     45.51 o 
   0  -3   6     1107.19      859.62     38.25 o 
   1  -3   6      201.44      174.07     11.01 o 
   2  -3   6     3681.54     3338.87    140.39 o 
   3  -3   6       16.12       16.89      5.97 o 
   4  -3   6      278.07      293.67     19.28 o 
   5  -3   6      257.27      235.30     22.68 o 
   6  -3   6       32.22       27.68     12.48 o 
   7  -3   6      132.47      135.40     29.09 o 
  -8  -2   6       18.08       39.20     19.65 o 
  -7  -2   6       19.48       32.39     26.24 o 
  -6  -2   6      516.95      569.55     42.54 o 
  -5  -2   6      323.83      260.31     25.60 o 
  -4  -2   6     2660.22     2927.59    155.47 o 
  -3  -2   6      644.61      696.63     43.64 o 
  -2  -2   6      245.51      343.92     23.96 o 
  -1  -2   6     1996.70     2095.61     99.65 o 
   0  -2   6      197.40      184.96     14.08 o 
   1  -2   6     1371.84     1179.86     70.37 o 
   2  -2   6        8.92        7.08      6.04 o 
   3  -2   6     3834.15     3311.32    139.96 o 
   4  -2   6      114.83      120.41     14.75 o 
   5  -2   6       67.96       50.96     13.24 o 
   6  -2   6      167.46       99.84     24.62 o 
   7  -2   6       27.68       38.92     22.13 o 
  -8  -1   6      133.36       63.91     31.08 o 
  -7  -1   6      104.15       84.69     37.49 o 
  -6  -1   6       66.16      101.27     24.06 o 
  -5  -1   6      477.55      496.96     36.03 o 
  -4  -1   6     3482.70     3561.14    185.62 o 
  -3  -1   6     3131.12     3310.31    138.89 o 
  -2  -1   6     9808.17    10615.31    636.32 o 
  -1  -1   6      938.18     1029.00     46.22 o 
   0  -1   6     4548.33     5327.87    220.64 o 
   1  -1   6      892.78      779.68     35.05 o 
   2  -1   6      512.03      433.75     21.99 o 
   3  -1   6      287.32      245.92     18.40 o 
   4  -1   6      122.81      112.84     12.29 o 
   5  -1   6      144.97      183.77     18.96 o 
   6  -1   6      346.48      347.11     46.07 o 
   7  -1   6       40.95       45.63     23.13 o 
  -8   0   6      414.82      366.17     58.94 o 
  -7   0   6       87.81       76.68     30.40 o 
  -6   0   6      261.95      235.82     23.85 o 
  -5   0   6      121.74      125.57     15.80 o 
  -4   0   6      382.29      359.55     20.05 o 
  -3   0   6     9766.55     9711.84    399.80 o 
  -2   0   6     2382.20     2715.04    114.56 o 
  -1   0   6    20742.42    24486.70   1055.37 o 
   0   0   6     3847.96     5260.78    218.04 o 
   1   0   6        8.94       16.31     11.44 o 
   2   0   6      399.00      463.12     23.03 o 
   3   0   6        0.75        4.58      6.21 o 
   4   0   6      485.71      374.90     28.25 o 
   5   0   6       52.10       66.40     22.88 o 
   6   0   6      410.63      392.21     32.54 o 
   7   0   6      359.35      397.26     50.98 o 
  -8   1   6       19.52        2.98     23.13 o 
  -7   1   6      542.67      471.61     62.29 o 
  -6   1   6       29.23       19.87     10.33 o 
  -5   1   6      503.45      460.48     25.95 o 
  -4   1   6     1385.31     1377.99     61.39 o 
  -3   1   6       97.73      111.83     13.88 o 
  -2   1   6      525.03      549.42     26.31 o 
  -1   1   6      410.85      500.38     25.90 o 
   0   1   6     2091.95     2757.14    142.09 o 
   1   1   6     5904.58     8351.51    419.08 o 
   2   1   6       28.59       30.84      5.93 o 
   3   1   6      349.95      383.58     28.01 o 
   4   1   6      146.97      177.71     20.52 o 
   5   1   6      145.04      140.87     24.37 o 
   6   1   6        2.46       10.19     14.88 o 
   7   1   6      259.52      255.88     31.47 o 
  -8   2   6       74.99       54.09     28.35 o 
  -7   2   6      168.20      182.78     36.06 o 
  -6   2   6      106.67       81.09     14.56 o 
  -5   2   6      551.55      520.22     27.55 o 
  -4   2   6        0.19       -0.34      5.52 o 
  -3   2   6     1347.46     1491.42     91.93 o 
  -2   2   6      461.80      482.44     23.93 o 
  -1   2   6     3124.80     3911.37    163.66 o 
   0   2   6     5450.40     7659.94    385.24 o 
   1   2   6        3.80       -1.36      6.38 o 
   2   2   6       15.63       12.78      9.26 o 
   3   2   6       44.64       45.18     13.52 o 
   4   2   6        3.21       -1.57     10.67 o 
   5   2   6      199.33      254.09     65.34 o 
   6   2   6        1.88      -13.19     15.78 o 
  -8   3   6      222.79      187.75     40.41 o 
  -7   3   6        0.45        4.60     16.79 o 
  -6   3   6       11.89       12.02     10.55 o 
  -5   3   6      178.19      166.46     13.94 o 
  -4   3   6      395.64      396.16     22.29 o 
  -3   3   6       60.77       65.35     13.64 o 
  -2   3   6      264.30      256.69     16.01 o 
  -1   3   6     3833.01     4202.97    174.94 o 
   0   3   6      894.29     1093.18     48.65 o 
   1   3   6     3307.56     4439.23    227.79 o 
   2   3   6      367.49      465.04     54.96 o 
   3   3   6     1745.35     2164.64    227.72 o 
   4   3   6       34.86       31.51     15.47 o 
   5   3   6       23.86       24.37     18.53 o 
   6   3   6       88.22      102.95     34.81 o 
  -8   4   6       11.04       22.13     25.12 o 
  -7   4   6      186.42      197.93     24.97 o 
  -6   4   6      104.51      131.33     20.01 o 
  -5   4   6        5.99        3.41     12.37 o 
  -4   4   6      868.82      910.54     43.81 o 
  -3   4   6      466.55      501.87     26.85 o 
  -2   4   6     1249.50     1187.67     53.67 o 
  -1   4   6       13.94        3.86      5.45 o 
   0   4   6     6409.90     7853.49    324.70 o 
   1   4   6      220.11      257.58     23.49 o 
   2   4   6      719.22      987.26    135.65 o 
   3   4   6      440.80      502.08     37.36 o 
   4   4   6      271.80      339.85     64.22 o 
   5   4   6       20.99       -1.39     16.09 o 
   6   4   6        0.43       38.92     31.83 o 
  -8   5   6       81.25       81.44     33.82 o 
  -7   5   6        1.15        9.46     14.88 o 
  -6   5   6        0.52       14.47     17.34 o 
  -5   5   6      761.74      759.67     50.33 o 
  -4   5   6      100.27      119.13     22.82 o 
  -3   5   6     1116.60     1153.38     53.36 o 
  -2   5   6      557.62      495.59     26.09 o 
  -1   5   6     2191.95     2238.53     96.54 o 
   0   5   6       55.36       43.38     11.81 o 
   1   5   6      209.02      255.52     24.27 o 
   2   5   6        3.61       -6.69     10.60 o 
   3   5   6      310.85      430.39     35.22 o 
   4   5   6      158.05      147.42     47.37 o 
   5   5   6        0.61      -12.81     23.87 o 
  -8   6   6        1.10      -19.58     19.58 o 
  -7   6   6      138.57      197.96     27.90 o 
  -6   6   6        6.43        8.46     14.35 o 
  -5   6   6       11.64       -8.84     11.47 o 
  -4   6   6     1493.00     1546.96     88.83 o 
  -3   6   6       75.44       64.86     10.01 o 
  -2   6   6      496.26      465.64     25.84 o 
  -1   6   6      366.91      298.92     25.05 o 
   0   6   6        7.61        3.76     10.37 o 
   1   6   6        8.01       -5.38      9.43 o 
   2   6   6       94.85       94.24     18.33 o 
   3   6   6       44.24       65.70     18.73 o 
   4   6   6       14.53        5.04     16.17 o 
   5   6   6       58.03       68.39     33.57 o 
  -7   7   6       24.52       86.89     27.66 o 
  -6   7   6       11.01       28.01     17.34 o 
  -5   7   6      166.20      146.92     31.71 o 
  -4   7   6       19.35        1.03     11.41 o 
  -3   7   6        3.74      -10.42     10.42 o 
  -2   7   6      486.23      438.58     25.57 o 
  -1   7   6      126.73       93.36     15.84 o 
   0   7   6        1.83       -4.74     10.21 o 
   1   7   6      310.12      237.99     25.31 o 
   2   7   6      177.03      153.60     23.18 o 
   3   7   6       66.88       57.10     19.00 o 
   4   7   6       41.30        3.98     24.12 o 
  -7   8   6        0.03      -16.59     16.59 o 
  -6   8   6       18.95       17.47     32.14 o 
  -5   8   6       31.62        7.57     22.69 o 
  -4   8   6      222.75      221.58     25.52 o 
  -3   8   6      229.98      221.95     23.86 o 
  -2   8   6      300.94      238.85     36.31 o 
  -1   8   6      896.41      932.97    110.85 o 
   0   8   6      101.07      103.90     19.29 o 
   1   8   6      765.98      806.52     53.72 o 
   2   8   6      174.61      175.19     25.54 o 
   3   8   6      109.11       54.71     30.59 o 
  -6   9   6       72.55       59.31     21.79 o 
  -5   9   6       38.84        9.73     16.35 o 
  -4   9   6       73.17      100.03     19.80 o 
  -3   9   6      266.56      329.99     44.51 o 
  -2   9   6     1313.03     1302.93    111.28 o 
  -1   9   6       68.24       70.51     21.63 o 
   0   9   6     1191.33     1136.61     69.76 o 
   1   9   6      374.57      377.24     80.63 o 
   2   9   6      620.63      516.25     42.38 o 
  -5  10   6      121.53       81.18     22.72 o 
  -4  10   6       35.21       49.49     25.74 o 
  -3  10   6      192.71      182.78     37.30 o 
  -2  10   6      158.57      181.78     36.56 o 
  -1  10   6      695.24      600.17     63.54 o 
   0  10   6        3.71       12.96     15.20 o 
   1  10   6      263.08      228.29     28.94 o 
  -3  11   6       13.03       24.00     29.97 o 
  -2  11   6      111.12      110.29     33.07 o 
   1 -13   7      132.94      165.24     43.39 o 
   2 -13   7      338.58      363.69     61.17 o 
  -1 -12   7       78.14       71.37     32.33 o 
   0 -12   7      544.14      653.51     75.60 o 
   1 -12   7      156.89      233.63     46.50 o 
   2 -12   7       22.71       83.06     35.56 o 
   3 -12   7      139.61      207.49     27.07 o 
   4 -12   7       13.63       48.13     17.27 o 
  -3 -11   7      140.95      171.32     27.07 o 
  -2 -11   7      139.13      127.20     21.51 o 
  -1 -11   7        6.74       -7.17     11.76 o 
   0 -11   7       21.87        5.97     19.77 o 
   1 -11   7      255.33      265.71     47.62 o 
   2 -11   7        3.86       19.27     25.36 o 
   3 -11   7       13.18       17.26     13.01 o 
   4 -11   7        0.17      -10.04     15.23 o 
   5 -11   7        0.20       -7.29     25.43 o 
  -4 -10   7        1.18      -11.45     14.04 o 
  -3 -10   7      228.16      261.32     30.27 o 
  -2 -10   7        1.37       -8.59     10.36 o 
  -1 -10   7      281.95      278.03     27.28 o 
   0 -10   7       70.01       71.28     14.87 o 
   1 -10   7       17.28      -10.20     16.16 o 
   2 -10   7       22.21       30.15     12.92 o 
   3 -10   7        0.30       -1.95     10.15 o 
   4 -10   7       67.86       76.18     17.92 o 
   5 -10   7        1.93       16.72     14.56 o 
   6 -10   7       59.13      100.40     21.51 o 
  -4  -9   7       10.81        2.84     23.44 o 
  -3  -9   7      139.25      136.66     22.24 o 
  -2  -9   7      225.14      222.95     24.69 o 
  -1  -9   7      618.46      537.84     38.54 o 
   0  -9   7       82.18       79.34     13.98 o 
   1  -9   7      103.87      119.46     24.49 o 
   2  -9   7        0.65       -8.19     10.63 o 
   3  -9   7      133.23      166.73     21.16 o 
   4  -9   7        0.11       -7.93     16.85 o 
   5  -9   7      158.83      221.07     26.98 o 
   6  -9   7        5.90       13.67     14.43 o 
  -5  -8   7      357.02      318.68     45.20 o 
  -4  -8   7        1.80       -4.45     11.74 o 
  -3  -8   7        5.02        4.53     11.08 o 
  -2  -8   7      670.83      631.53     43.34 o 
  -1  -8   7      170.66      163.63     19.44 o 
   0  -8   7     2041.87     2053.97    111.51 o 
   1  -8   7      158.17      134.13     12.89 o 
   2  -8   7     1006.51     1134.79     68.07 o 
   3  -8   7       52.71       63.21     17.78 o 
   4  -8   7       49.56       86.76     17.11 o 
   5  -8   7       95.37       93.30     18.47 o 
   6  -8   7       24.53       45.52     16.95 o 
   7  -8   7        8.52       -2.13     35.50 o 
  -6  -7   7      387.35      449.68     46.63 o 
  -5  -7   7       15.33       17.06     14.17 o 
  -4  -7   7      232.06      258.67     60.18 o 
  -3  -7   7        2.27       -4.74     13.24 o 
  -2  -7   7      600.92      653.57     54.02 o 
  -1  -7   7      688.66      602.86     46.75 o 
   0  -7   7      280.24      294.15     28.55 o 
   1  -7   7     3060.16     3105.58    133.28 o 
   2  -7   7       12.09       12.93      9.09 o 
   3  -7   7      413.54      372.61     30.25 o 
   4  -7   7       43.77       41.31     12.75 o 
   5  -7   7       15.10       49.77     14.96 o 
   6  -7   7       49.63       61.60     21.70 o 
   7  -7   7        9.12       23.12     15.52 o 
  -6  -6   7       84.55       88.89     21.96 o 
  -5  -6   7      164.65      205.03     33.32 o 
  -4  -6   7      128.61      146.39     31.15 o 
  -3  -6   7      442.94      442.13     46.44 o 
  -2  -6   7      820.68      936.92     57.02 o 
  -1  -6   7      724.61      748.91     46.06 o 
   0  -6   7       15.69       10.57      5.62 o 
   1  -6   7       30.67       30.86      6.86 o 
   2  -6   7      893.07      876.45     41.63 o 
   3  -6   7       79.77       95.15     15.55 o 
   4  -6   7       10.73       19.61     11.30 o 
   5  -6   7       29.72       10.06     12.50 o 
   6  -6   7        4.00        2.64     22.07 o 
   7  -6   7        1.83        3.10     18.59 o 
  -7  -5   7      227.79      227.25     31.17 o 
  -6  -5   7        6.79       -2.80     13.58 o 
  -5  -5   7     1152.37     1313.17    105.69 o 
  -4  -5   7       29.83       16.34     19.40 o 
  -3  -5   7     1415.27     1578.62    124.40 o 
  -2  -5   7       10.13       10.47      8.54 o 
  -1  -5   7      398.77      327.93     18.54 o 
   0  -5   7       21.24       20.12      5.54 o 
   1  -5   7      537.47      504.84     25.70 o 
   2  -5   7      989.50      818.12     38.77 o 
   3  -5   7       15.48        9.89      6.73 o 
   4  -5   7      266.44      313.28     26.82 o 
   5  -5   7        1.25       -5.24     10.20 o 
   6  -5   7      223.52      212.20     24.13 o 
   7  -5   7       68.01       83.97     19.02 o 
  -7  -4   7      217.85      193.51     27.81 o 
  -6  -4   7       22.87        3.18     13.32 o 
  -5  -4   7       73.65       72.95     17.34 o 
  -4  -4   7     1769.94     1923.66    107.73 o 
  -3  -4   7      676.17      704.44     97.92 o 
  -2  -4   7     4615.76     4917.57    253.02 o 
  -1  -4   7     2173.58     2187.65    115.59 o 
   0  -4   7      617.80      528.11     25.75 o 
   1  -4   7       54.49       57.77      6.92 o 
   2  -4   7      269.74      262.35     16.82 o 
   3  -4   7     1209.64     1077.54     49.85 o 
   4  -4   7        1.11        3.03      6.58 o 
   5  -4   7      528.51      498.76     35.72 o 
   6  -4   7       81.85      110.10     18.33 o 
   7  -4   7       71.69       45.13     25.36 o 
  -7  -3   7      267.62      357.32     44.39 o 
  -6  -3   7      480.22      519.56     49.92 o 
  -5  -3   7     1063.63     1073.41     71.06 o 
  -4  -3   7      104.99      110.78     25.43 o 
  -3  -3   7      133.32       90.32     13.79 o 
  -2  -3   7     5795.34     5764.25    564.49 o 
  -1  -3   7     5987.46     6195.61    256.65 o 
   0  -3   7     7436.29     6571.58    271.70 o 
   1  -3   7      940.81      825.02     44.82 o 
   2  -3   7     2769.64     2493.02    106.44 o 
   3  -3   7      259.61      215.03     21.76 o 
   4  -3   7      191.06      188.41     15.10 o 
   5  -3   7       79.56       77.88     14.69 o 
   6  -3   7      207.74      203.42     32.58 o 
   7  -3   7       92.40       93.25     27.85 o 
  -8  -2   7      255.97      191.48     29.22 o 
  -7  -2   7        2.45        9.63     13.18 o 
  -6  -2   7     1022.20     1157.23     72.14 o 
  -5  -2   7       39.05        6.81     10.59 o 
  -4  -2   7      699.65      716.17     45.89 o 
  -3  -2   7      228.06      239.68     20.72 o 
  -2  -2   7       35.70       34.01      5.79 o 
  -1  -2   7    15737.04    18849.78    771.67 o 
   0  -2   7     1946.55     1948.96     92.11 o 
   1  -2   7     7411.95     6921.39    285.84 o 
   2  -2   7     2218.96     2085.69     89.61 o 
   3  -2   7      859.54      804.34     38.10 o 
   4  -2   7      261.24      258.13     18.25 o 
   5  -2   7       35.65       20.96     11.23 o 
   6  -2   7      197.18      204.53     32.33 o 
   7  -2   7       25.95       -9.95     20.89 o 
  -8  -1   7       26.76       39.66     29.22 o 
  -7  -1   7       61.51       61.20     16.98 o 
  -6  -1   7        7.24       -6.12      9.46 o 
  -5  -1   7     1382.33     1488.79     85.15 o 
  -4  -1   7      338.40      349.37     27.07 o 
  -3  -1   7      569.69      552.26     27.41 o 
  -2  -1   7     2039.22     2151.43    103.34 o 
  -1  -1   7      188.14      205.85     23.40 o 
   0  -1   7     1034.38     1193.35     52.28 o 
   1  -1   7      450.74      459.41     30.89 o 
   2  -1   7     1701.76     1514.60     80.61 o 
   3  -1   7      393.92      393.95     21.89 o 
   4  -1   7       19.07       20.05      9.62 o 
   5  -1   7      391.41      353.92     35.13 o 
   6  -1   7       47.79       60.76     21.88 o 
  -8   0   7        0.41       22.26     24.99 o 
  -7   0   7        8.13        4.60     11.58 o 
  -6   0   7       61.88       76.64     14.65 o 
  -5   0   7      546.94      475.63     33.45 o 
  -4   0   7      283.39      276.98     16.96 o 
  -3   0   7      281.45      206.46     19.88 o 
  -2   0   7        1.09       -2.05      4.27 o 
  -1   0   7     8718.77    11116.76    636.67 o 
   0   0   7      970.48     1318.23     57.25 o 
   1   0   7     4842.90     6031.72    332.29 o 
   2   0   7     2453.21     2525.20    107.25 o 
   3   0   7       36.20        2.00     25.55 o 
   4   0   7        3.59        0.83     10.42 o 
   5   0   7        8.95        0.79     31.77 o 
   6   0   7       11.25        2.17     13.83 o 
   7   0   7       74.78      111.65     33.07 o 
  -8   1   7       51.37       22.50     24.37 o 
  -7   1   7       25.11       28.10     23.13 o 
  -6   1   7      406.09      389.68     30.65 o 
  -5   1   7        1.43        4.11      6.67 o 
  -4   1   7      721.24      757.13     36.76 o 
  -3   1   7      373.10      372.23     19.95 o 
  -2   1   7      162.83      158.43     11.28 o 
  -1   1   7     1204.97     1500.38     64.67 o 
   0   1   7       38.98       54.02      9.98 o 
   1   1   7     1468.53     1992.51    105.60 o 
   2   1   7      906.38      890.66     51.91 o 
   3   1   7     2848.08     2700.34    142.50 o 
   4   1   7      220.96      211.47     22.56 o 
   5   1   7      303.67      284.76     28.05 o 
   6   1   7        3.96        1.73     14.42 o 
  -8   2   7       17.30       -3.23     21.76 o 
  -7   2   7       87.05       62.54     24.74 o 
  -6   2   7       12.62       15.92     16.41 o 
  -5   2   7     1253.96     1234.05     57.00 o 
  -4   2   7      590.92      590.12     30.12 o 
  -3   2   7      133.20      177.93     13.01 o 
  -2   2   7      618.28      639.75     30.87 o 
  -1   2   7     2237.16     2899.06    122.40 o 
   0   2   7     2209.36     2886.37    149.89 o 
   1   2   7      151.53      221.81     20.23 o 
   2   2   7     4402.25     5736.79    374.63 o 
   3   2   7      147.14      138.93     19.08 o 
   4   2   7      865.87      769.54     49.17 o 
   5   2   7      176.60      164.53     23.67 o 
   6   2   7      158.88      197.94     50.11 o 
  -8   3   7      234.12      229.53     43.64 o 
  -7   3   7       13.57       11.81     19.02 o 
  -6   3   7       96.36       78.23     15.60 o 
  -5   3   7        7.89       -8.32      8.32 o 
  -4   3   7       15.46        7.48      6.74 o 
  -3   3   7      850.59      881.11     41.55 o 
  -2   3   7        0.44       -0.20      5.54 o 
  -1   3   7     3406.09     3526.56    173.64 o 
   0   3   7     1456.71     1939.42    103.74 o 
   1   3   7     1176.31     1681.96     91.87 o 
   2   3   7       40.95       52.89     16.29 o 
   3   3   7      579.00      684.63     45.92 o 
   4   3   7       37.11       29.04     15.65 o 
   5   3   7       20.37        6.22     17.23 o 
   6   3   7       53.37       30.45     38.67 o 
  -8   4   7       87.55       89.27     33.94 o 
  -7   4   7      171.71      196.73     25.01 o 
  -6   4   7       15.68       -0.21     13.23 o 
  -5   4   7      460.18      507.47     37.45 o 
  -4   4   7      216.14      226.30     17.53 o 
  -3   4   7       16.61       22.03      7.76 o 
  -2   4   7     1555.39     1629.88     71.60 o 
  -1   4   7      148.78      143.31     22.49 o 
   0   4   7     3014.81     3757.62    194.05 o 
   1   4   7      296.18      365.96     29.52 o 
   2   4   7        1.31       -1.15      9.22 o 
   3   4   7      176.74      236.55     26.33 o 
   4   4   7       68.22       60.79     19.43 o 
   5   4   7        4.54        2.73     17.08 o 
  -8   5   7        3.55       36.18     28.47 o 
  -7   5   7       11.39       16.99     16.25 o 
  -6   5   7      124.33      149.14     22.55 o 
  -5   5   7       57.01       77.24     17.66 o 
  -4   5   7       50.66       55.35     22.38 o 
  -3   5   7      645.14      653.53     33.48 o 
  -2   5   7        1.27       -6.91      7.84 o 
  -1   5   7      127.50      152.05     18.09 o 
   0   5   7     1063.01     1162.87    117.56 o 
   1   5   7        2.49        3.11      9.77 o 
   2   5   7       14.82       15.75     18.34 o 
   3   5   7      177.08      179.92     24.39 o 
   4   5   7      146.19      161.42     25.89 o 
   5   5   7       31.77       33.82     29.97 o 
  -7   6   7       67.46       57.94     23.13 o 
  -6   6   7      116.22      154.26     24.09 o 
  -5   6   7        1.57        3.93     13.13 o 
  -4   6   7      709.05      681.60     46.36 o 
  -3   6   7      236.45      194.27     16.39 o 
  -2   6   7      293.74      262.11     23.07 o 
  -1   6   7     1387.40     1411.25     79.47 o 
   0   6   7      296.12      321.92     27.75 o 
   1   6   7      728.75      806.54     55.95 o 
   2   6   7      409.90      495.63     83.31 o 
   3   6   7     1071.54     1363.22    242.33 o 
   4   6   7      146.80      147.33     34.32 o 
  -7   7   7       84.27      104.98     29.59 o 
  -6   7   7       49.64       56.14     19.08 o 
  -5   7   7      384.77      436.86     37.57 o 
  -4   7   7      532.67      534.04     39.01 o 
  -3   7   7      330.89      326.21     64.10 o 
  -2   7   7        1.81        7.19      9.77 o 
  -1   7   7      450.63      454.01     33.17 o 
   0   7   7     3743.76     3717.11    293.50 o 
   1   7   7       24.12       21.06     13.86 o 
   2   7   7     1098.84     1177.83     72.75 o 
   3   7   7      333.98      396.45     37.58 o 
  -6   8   7       35.95       68.11     20.35 o 
  -5   8   7       85.26       66.06     18.91 o 
  -4   8   7        5.77      -12.20     12.20 o 
  -3   8   7      429.14      413.67     46.87 o 
  -2   8   7       61.77       63.66     23.62 o 
  -1   8   7      235.01      219.37     24.16 o 
   0   8   7      244.77      189.87     23.66 o 
   1   8   7      898.31      846.52     56.75 o 
   2   8   7        0.95       26.46     25.99 o 
   3   8   7      443.61      470.12     62.54 o 
  -6   9   7        1.16        5.44     20.27 o 
  -5   9   7      123.19      107.65     23.11 o 
  -4   9   7      361.20      262.48     44.02 o 
  -3   9   7      282.99      231.39     39.04 o 
  -2   9   7      296.09      254.14     40.53 o 
  -1   9   7       30.14       -1.61     13.44 o 
   0   9   7      802.85      708.03     49.49 o 
   1   9   7       16.18       19.07     20.20 o 
  -5  10   7       13.88        1.24     26.48 o 
  -4  10   7      149.30       62.42     27.11 o 
  -3  10   7       92.04       84.05     28.97 o 
  -2  10   7      480.84      387.93     53.22 o 
  -1  10   7       62.79       37.18     27.35 o 
   0  10   7      124.33      109.76     41.78 o 
  -1 -12   8       82.84       49.11     30.34 o 
   0 -12   8        1.04        6.71     22.26 o 
   1 -12   8      173.84      280.63     51.10 o 
   2 -12   8       24.29       -2.36     25.36 o 
   3 -12   8        0.71      -23.13     23.13 o 
   4 -12   8        0.15        2.96     14.88 o 
  -2 -11   8       65.38       55.28     17.35 o 
  -1 -11   8       63.06       39.56     39.91 o 
   0 -11   8       64.59       99.47     31.46 o 
   1 -11   8      463.26      662.09     75.22 o 
   2 -11   8      123.94      186.88     44.51 o 
   3 -11   8       14.19       15.92     15.10 o 
   4 -11   8        2.49       15.50     20.45 o 
   5 -11   8       25.59       24.49     16.67 o 
  -3 -10   8      257.94      298.79     32.52 o 
  -2 -10   8       22.82       12.39     13.55 o 
  -1 -10   8      145.78      130.82     19.36 o 
   0 -10   8       96.61       84.57     15.72 o 
   1 -10   8       45.98       36.18     22.38 o 
   2 -10   8     1001.70     1191.59     73.32 o 
   3 -10   8       26.46       28.00     14.36 o 
   4 -10   8       65.59      127.70     21.27 o 
   5 -10   8        8.83       12.30     16.13 o 
   6 -10   8       41.15      105.51     54.27 o 
  -4  -9   8      406.90      379.92     36.78 o 
  -3  -9   8        8.64        7.05     11.99 o 
  -2  -9   8      369.21      348.64     31.07 o 
  -1  -9   8       18.33       13.07     10.32 o 
   0  -9   8      167.10      182.89     35.62 o 
   1  -9   8       77.05       85.42     26.86 o 
   2  -9   8       72.77       95.19     17.56 o 
   3  -9   8      698.41      819.02     53.77 o 
   4  -9   8        2.47        3.02     12.27 o 
   5  -9   8      105.97      119.80     21.54 o 
   6  -9   8        0.39      -14.73     14.73 o 
  -5  -8   8      153.82      199.40     30.40 o 
  -4  -8   8      109.80       89.39     19.92 o 
  -3  -8   8       87.88       94.19     18.98 o 
  -2  -8   8      166.76      178.32     21.27 o 
  -1  -8   8      361.08      347.07     28.29 o 
   0  -8   8        7.40       10.26     16.72 o 
   1  -8   8      225.81      242.21     17.39 o 
   2  -8   8      167.34      175.81     21.38 o 
   3  -8   8       13.94       15.47     11.13 o 
   4  -8   8      164.57      172.36     22.46 o 
   5  -8   8       38.31       66.65     25.92 o 
   6  -8   8        6.07       -4.11     14.10 o 
   7  -8   8        4.85       20.44     16.71 o 
  -6  -7   8       44.02       20.84     17.73 o 
  -5  -7   8      171.63      173.88     25.72 o 
  -4  -7   8       26.91        1.61     11.69 o 
  -3  -7   8      616.73      606.06     43.67 o 
  -2  -7   8        4.86        3.98      8.91 o 
  -1  -7   8     1572.58     1577.16     88.36 o 
   0  -7   8       19.16       14.35      7.19 o 
   1  -7   8        6.51        4.32      7.13 o 
   2  -7   8       18.91       23.80      8.98 o 
   3  -7   8        5.73        5.49     10.53 o 
   4  -7   8       99.99      118.48     18.96 o 
   5  -7   8       10.39       14.49     13.01 o 
   6  -7   8      113.13      154.82     23.91 o 
   7  -7   8        2.90        4.55     15.94 o 
  -6  -6   8       11.10        4.14     13.97 o 
  -5  -6   8      521.51      552.36     43.97 o 
  -4  -6   8       19.43       16.11     12.69 o 
  -3  -6   8      121.77      109.75     17.92 o 
  -2  -6   8     2380.87     2387.99    128.85 o 
  -1  -6   8     1247.54     1106.30     64.39 o 
   0  -6   8     3241.69     3071.48    131.13 o 
   1  -6   8     1256.82     1242.97     56.65 o 
   2  -6   8       32.71       33.73     10.62 o 
   3  -6   8      188.23      207.50     40.35 o 
   4  -6   8      202.45      235.99     24.51 o 
   5  -6   8      202.46      223.10     24.85 o 
   6  -6   8        0.21      -11.03     11.03 o 
   7  -6   8       84.05      121.87     24.37 o 
  -7  -5   8      110.70      107.35     25.57 o 
  -6  -5   8       46.09       45.88     17.93 o 
  -5  -5   8      978.76     1204.00     75.92 o 
  -4  -5   8      871.18      920.03     59.04 o 
  -3  -5   8      938.75      887.45     55.85 o 
  -2  -5   8       82.55       72.78     14.55 o 
  -1  -5   8     1019.67      962.59     45.02 o 
   0  -5   8     4000.61     3631.44    152.98 o 
   1  -5   8     1863.17     1886.41     82.12 o 
   2  -5   8     3977.32     3854.52    162.47 o 
   3  -5   8      600.27      592.91     31.11 o 
   4  -5   8      139.44      138.88     18.64 o 
   5  -5   8       14.81       11.06     12.67 o 
   6  -5   8      175.84      237.73     26.31 o 
   7  -5   8       10.56       41.28     26.24 o 
  -7  -4   8        4.86        8.37     15.11 o 
  -6  -4   8      422.70      405.87     37.57 o 
  -5  -4   8        2.23       -9.48      9.48 o 
  -4  -4   8     2562.19     2722.59    147.46 o 
  -3  -4   8       25.62       13.63     10.94 o 
  -2  -4   8     1104.19      987.74     59.02 o 
  -1  -4   8       40.00       35.87      6.53 o 
   0  -4   8       52.81       41.53      8.50 o 
   1  -4   8     2898.95     2735.90    116.42 o 
   2  -4   8      422.52      377.81     21.17 o 
   3  -4   8     2741.56     2533.46    154.47 o 
   4  -4   8      577.95      581.79     39.44 o 
   5  -4   8      139.84      134.63     19.16 o 
   6  -4   8       16.68        6.71     18.65 o 
   7  -4   8        0.10      -20.76     20.76 o 
  -7  -3   8       53.26       67.66     25.99 o 
  -6  -3   8       51.96       45.53     16.53 o 
  -5  -3   8      565.60      638.45     45.48 o 
  -4  -3   8       26.46       14.76     10.04 o 
  -3  -3   8     1019.44      975.07     58.16 o 
  -2  -3   8      161.10      150.99     22.50 o 
  -1  -3   8      874.44      857.93     39.69 o 
   0  -3   8      985.59      955.03     60.05 o 
   1  -3   8       64.36       70.68     15.58 o 
   2  -3   8      814.45      694.31     33.48 o 
   3  -3   8      282.64      272.39     17.76 o 
   4  -3   8      404.94      347.54     21.71 o 
   5  -3   8       50.68       60.05     20.02 o 
   6  -3   8       24.10       33.70     21.26 o 
   7  -3   8       37.64       25.12     23.38 o 
  -7  -2   8        0.03      -16.66     16.66 o 
  -6  -2   8       77.82      105.48     19.38 o 
  -5  -2   8      216.57      209.88     23.18 o 
  -4  -2   8       74.61       82.88     15.67 o 
  -3  -2   8       15.61       16.33     18.96 o 
  -2  -2   8      163.12      137.95     11.09 o 
  -1  -2   8      563.74      491.87     25.03 o 
   0  -2   8        9.13        7.52      5.38 o 
   1  -2   8     2068.02     2223.24     94.81 o 
   2  -2   8     1172.62     1080.79     53.94 o 
   3  -2   8      358.93      326.06     19.73 o 
   4  -2   8      514.42      444.11     68.32 o 
   5  -2   8        4.15       -4.28     10.32 o 
   6  -2   8       42.96       41.90     21.14 o 
   7  -2   8        4.57       41.16     22.88 o 
  -8  -1   8       25.31       -4.35     26.24 o 
  -7  -1   8       80.94       88.53     23.75 o 
  -6  -1   8       17.00        7.05      9.84 o 
  -5  -1   8       48.83       47.15     16.66 o 
  -4  -1   8     1298.05     1362.66     77.28 o 
  -3  -1   8       41.45       40.03      8.06 o 
  -2  -1   8      967.98      996.59     59.22 o 
  -1  -1   8     1023.05     1143.97     54.09 o 
   0  -1   8     1216.80     1463.78     63.59 o 
   1  -1   8      774.40      762.20     35.44 o 
   2  -1   8       28.46       22.20     10.33 o 
   3  -1   8     2362.43     2169.78    114.90 o 
   4  -1   8      384.16      290.33     35.68 o 
   5  -1   8      428.29      366.17     44.39 o 
   6  -1   8       90.96       58.55     36.37 o 
   7  -1   8      141.48      167.98     35.93 o 
  -8   0   8        5.77       17.53     26.73 o 
  -7   0   8        6.12       -0.98     11.87 o 
  -6   0   8       85.86       78.90     15.03 o 
  -5   0   8      298.68      259.58     23.40 o 
  -4   0   8        1.01       -1.63      5.80 o 
  -3   0   8     1226.97     1224.45     55.06 o 
  -2   0   8      690.81      716.70     33.51 o 
  -1   0   8      149.46      131.72     15.32 o 
   0   0   8     1235.41     1575.88     68.32 o 
   1   0   8     1665.97     1927.50    218.46 o 
   2   0   8      975.82      900.12     51.95 o 
   3   0   8       21.94       -7.23     25.86 o 
   4   0   8      926.99      827.16     50.80 o 
   5   0   8       32.20       37.50     20.52 o 
   6   0   8      419.95      411.03     35.10 o 
  -8   1   8       49.43       13.43     22.63 o 
  -7   1   8      169.01      164.25     38.79 o 
  -6   1   8      539.32      577.58     40.45 o 
  -5   1   8       39.19       48.71     11.45 o 
  -4   1   8     1078.71     1108.13     51.24 o 
  -3   1   8        1.40        0.06      5.25 o 
  -2   1   8        2.39        2.86      4.76 o 
  -1   1   8     2526.04     3057.97    129.02 o 
   0   1   8       65.24       80.72     12.42 o 
   1   1   8     1094.31     1354.74     74.89 o 
   2   1   8      897.18      930.64     54.54 o 
   3   1   8     1303.58     1262.55     71.60 o 
   4   1   8       24.98       25.31     13.54 o 
   5   1   8       30.96        2.62     30.90 o 
   6   1   8       64.54       70.32     19.82 o 
  -8   2   8       59.85       53.34     30.34 o 
  -7   2   8       84.93       95.37     30.84 o 
  -6   2   8       76.03       54.71     22.75 o 
  -5   2   8      878.30      909.29     44.03 o 
  -4   2   8       17.99        9.18      7.02 o 
  -3   2   8      639.71      665.65     32.64 o 
  -2   2   8       68.01       65.80      8.44 o 
  -1   2   8       90.93       91.42     19.22 o 
   0   2   8     1600.94     2083.09    110.93 o 
   1   2   8       10.75       15.84     16.04 o 
   2   2   8     2088.39     2449.82    130.05 o 
   3   2   8       16.74       -4.54     13.06 o 
   4   2   8       65.05       90.88     20.08 o 
   5   2   8       48.47       61.08     25.61 o 
   6   2   8        2.96       10.67     22.94 o 
  -8   3   8       51.40       64.90     28.35 o 
  -7   3   8        2.84      -15.54     15.54 o 
  -6   3   8       79.66       71.80     37.11 o 
  -5   3   8       29.15       33.53      9.49 o 
  -4   3   8      308.34      325.98     20.53 o 
  -3   3   8        4.48       21.04      7.42 o 
  -2   3   8        1.33       -2.12      6.31 o 
  -1   3   8     1985.13     2318.78    122.45 o 
   0   3   8       52.37       55.41     14.49 o 
   1   3   8        8.02        7.29      9.84 o 
   2   3   8      800.31     1019.80     61.31 o 
   3   3   8       62.55       55.67     16.18 o 
   4   3   8       20.57        7.35     14.16 o 
   5   3   8      156.41      173.67     26.60 o 
  -8   4   8        0.62       -4.72     23.62 o 
  -7   4   8       45.42       47.87     27.60 o 
  -6   4   8        0.47        1.85     13.37 o 
  -5   4   8      243.52      253.84     26.93 o 
  -4   4   8     1087.96     1249.15     75.27 o 
  -3   4   8        0.25        7.51      7.28 o 
  -2   4   8     1197.57     1206.75     55.25 o 
  -1   4   8      727.51      797.49     58.19 o 
   0   4   8     1611.75     2087.36    112.72 o 
   1   4   8     2708.51     3381.00    177.99 o 
   2   4   8      278.70      276.67     26.98 o 
   3   4   8     1414.52     1323.95     90.39 o 
   4   4   8      316.92      342.49     34.63 o 
   5   4   8      322.89      322.00     66.64 o 
  -7   5   8       42.72       15.89     16.47 o 
  -6   5   8        1.30       33.02     16.31 o 
  -5   5   8      155.28      205.02     24.89 o 
  -4   5   8      134.45      107.86     34.81 o 
  -3   5   8      953.16      918.51     44.59 o 
  -2   5   8      920.60      886.09     52.53 o 
  -1   5   8     1578.29     1749.23     95.87 o 
   0   5   8       21.42       12.47     21.39 o 
   1   5   8      335.48      394.84     54.65 o 
   2   5   8     3154.56     3544.78    388.68 o 
   3   5   8        1.88       12.55     13.80 o 
   4   5   8      861.73      875.31    153.99 o 
  -7   6   8       58.52       84.95     56.32 o 
  -6   6   8      306.16      397.10     45.32 o 
  -5   6   8      112.44      118.49     25.12 o 
  -4   6   8      516.16      500.95     37.69 o 
  -3   6   8      359.47      333.52     26.35 o 
  -2   6   8      154.72      123.98     25.80 o 
  -1   6   8     1487.17     1400.17     79.74 o 
   0   6   8      182.66      215.82     33.38 o 
   1   6   8       71.02       46.24     18.96 o 
   2   6   8      167.84      159.87     23.17 o 
   3   6   8      870.21      945.91    179.29 o 
   4   6   8        1.00       -2.81     18.53 o 
  -7   7   8      281.57      393.72     39.95 o 
  -6   7   8       30.67       31.16     18.10 o 
  -5   7   8      631.18      746.76     52.33 o 
  -4   7   8       44.11       21.26     20.02 o 
  -3   7   8      429.07      477.58     50.85 o 
  -2   7   8      309.11      279.10     25.68 o 
  -1   7   8      706.52      575.07     39.89 o 
   0   7   8      749.41      705.30     61.55 o 
   1   7   8       11.87       -3.68     13.37 o 
   2   7   8      835.79      890.44     83.87 o 
   3   7   8        2.21      -11.95     16.17 o 
  -6   8   8        0.98        1.21     17.54 o 
  -5   8   8       86.23       77.73     22.88 o 
  -4   8   8      229.41      129.81     30.59 o 
  -3   8   8        4.81       26.86     24.87 o 
  -2   8   8      278.58      198.19     33.94 o 
  -1   8   8       56.04       42.16     15.43 o 
   0   8   8      759.55      658.05     46.45 o 
   1   8   8       19.64       17.96     16.89 o 
   2   8   8      145.94      120.01     31.71 o 
  -5   9   8       45.17       56.32     30.46 o 
  -4   9   8      109.69       53.09     29.34 o 
  -3   9   8        5.59       -5.10     21.51 o 
  -2   9   8      201.37      110.78     28.97 o 
  -1   9   8       37.03       51.70     16.48 o 
   0   9   8       46.70       37.07     17.52 o 
   1   9   8      300.39      280.30     53.53 o 
  -4  10   8       80.72       60.80     29.09 o 
  -3  10   8      158.89      121.10     32.82 o 
  -2  10   8      138.82      120.36     36.31 o 
  -1  10   8      128.65      111.53     31.58 o 
  -1 -12   9      101.30      110.91     36.93 o 
   0 -12   9       10.30        5.72     23.25 o 
   1 -12   9      145.70      184.76     44.39 o 
   2 -12   9       32.86       28.60     27.85 o 
   3 -12   9       16.35       11.56     28.85 o 
   4 -12   9      181.21      282.24     32.96 o 
  -2 -11   9      531.25      478.34     61.17 o 
  -1 -11   9        2.25        7.79     12.50 o 
   0 -11   9      180.37      244.69     45.51 o 
   1 -11   9       25.90       56.70     29.34 o 
   2 -11   9      118.37      149.08     41.53 o 
   3 -11   9        4.28        9.33     14.92 o 
   4 -11   9        2.77       -7.92     22.13 o 
   5 -11   9      166.51      259.33     35.44 o 
  -3 -10   9      117.31      142.66     23.87 o 
  -2 -10   9      225.62      207.27     25.03 o 
  -1 -10   9      140.44      118.20     25.05 o 
   0 -10   9       13.11       16.33     11.08 o 
   1 -10   9      112.72      172.33     37.92 o 
   2 -10   9        2.99       12.60     19.15 o 
   3 -10   9       47.88       87.76     18.73 o 
   4 -10   9        3.96       12.65     18.34 o 
   5 -10   9        9.43       28.61     16.17 o 
  -4  -9   9       77.44       70.36     20.02 o 
  -3  -9   9      106.19       68.39     17.05 o 
  -2  -9   9       11.89       10.85     11.35 o 
  -1  -9   9      470.58      506.65     37.43 o 
   0  -9   9       40.75       13.04     11.38 o 
   1  -9   9      514.27      586.75     66.40 o 
   2  -9   9        6.64       -0.75     12.19 o 
   3  -9   9        1.30       10.33     12.95 o 
   4  -9   9        1.63       -7.55     12.78 o 
   5  -9   9        4.52      -13.32     14.19 o 
   6  -9   9       50.12       44.17     19.11 o 
  -5  -8   9      129.10      126.77     40.53 o 
  -4  -8   9        3.75       19.75     13.97 o 
  -3  -8   9      437.92      501.16     39.91 o 
  -2  -8   9      141.12      129.39     18.77 o 
  -1  -8   9       47.00       50.06     12.79 o 
   0  -8   9      420.21      427.88     32.23 o 
   1  -8   9      731.29      790.98     40.16 o 
   2  -8   9     1991.84     2513.71    139.42 o 
   3  -8   9      441.31      544.18     40.06 o 
   4  -8   9       24.21       21.75     13.89 o 
   5  -8   9       88.07      112.37     21.09 o 
   6  -8   9        7.34       11.48     15.68 o 
  -5  -7   9      311.16      302.25     32.89 o 
  -4  -7   9       13.20       14.72     12.78 o 
  -3  -7   9      485.85      460.76     50.36 o 
  -2  -7   9      478.49      520.59     37.81 o 
  -1  -7   9     1112.91     1055.70     62.95 o 
   0  -7   9        2.12        7.34      7.90 o 
   1  -7   9      384.92      416.68     24.53 o 
   2  -7   9     2224.12     2386.89    104.90 o 
   3  -7   9      594.62      733.68     68.88 o 
   4  -7   9      502.41      519.43     39.03 o 
   5  -7   9      116.68      161.70     23.27 o 
   6  -7   9       65.98       77.50     19.54 o 
   7  -7   9        0.13       -8.83     25.61 o 
  -6  -6   9      103.09      107.66     23.83 o 
  -5  -6   9        7.37       -4.98     11.56 o 
  -4  -6   9      265.11      296.67     29.37 o 
  -3  -6   9        1.76       -8.07     11.44 o 
  -2  -6   9     3751.74     3622.22    190.89 o 
  -1  -6   9       46.33       29.84     10.65 o 
   0  -6   9      632.86      616.95     31.49 o 
   1  -6   9      109.00      115.18     11.78 o 
   2  -6   9       17.70       15.34      7.84 o 
   3  -6   9      850.73      919.97     57.06 o 
   4  -6   9       34.85       44.24     14.29 o 
   5  -6   9      456.26      500.04     38.29 o 
   6  -6   9       52.52       31.07     16.73 o 
   7  -6   9       22.79        5.22     24.87 o 
  -6  -5   9      113.83       91.77     21.33 o 
  -5  -5   9      105.38       91.21     23.38 o 
  -4  -5   9       94.38      105.73     21.76 o 
  -3  -5   9      414.64      490.61     42.21 o 
  -2  -5   9      137.46      116.86     16.27 o 
  -1  -5   9     1860.04     1720.90     94.16 o 
   0  -5   9       42.11       34.10     10.21 o 
   1  -5   9      162.92      160.57     19.51 o 
   2  -5   9      714.32      733.82     36.34 o 
   3  -5   9       29.03       34.09      8.97 o 
   4  -5   9        0.83        3.12     10.37 o 
   5  -5   9       41.51       68.17     16.52 o 
   6  -5   9      194.98      181.03     33.82 o 
   7  -5   9        4.50       -8.83     23.00 o 
  -7  -4   9      159.37      122.56     25.04 o 
  -6  -4   9      134.75      162.55     46.87 o 
  -5  -4   9       40.27       10.69     12.93 o 
  -4  -4   9      187.91      180.89     24.49 o 
  -3  -4   9      312.54      340.55     27.63 o 
  -2  -4   9       63.37       58.66     16.79 o 
  -1  -4   9      393.79      370.03     20.74 o 
   0  -4   9        0.07       -9.88      9.88 o 
   1  -4   9      100.13      101.09     10.18 o 
   2  -4   9       91.56       84.12     10.26 o 
   3  -4   9      520.16      529.41     28.84 o 
   4  -4   9      323.55      290.09     29.04 o 
   5  -4   9       57.19       41.28     20.52 o 
   6  -4   9      256.04      260.36     39.17 o 
   7  -4   9        0.80      -13.68     22.38 o 
  -7  -3   9       50.86       51.19     19.46 o 
  -6  -3   9       52.16       31.70     35.44 o 
  -5  -3   9       33.98       25.66     13.16 o 
  -4  -3   9       23.05       18.25     10.74 o 
  -3  -3   9      114.82      103.45     14.95 o 
  -2  -3   9     1141.04     1179.62     81.19 o 
  -1  -3   9       36.59       37.34      7.47 o 
   0  -3   9      104.84       66.29      8.46 o 
   1  -3   9      300.54      287.43     20.05 o 
   2  -3   9     2161.91     1940.70     84.50 o 
   3  -3   9      587.52      527.25     28.58 o 
   4  -3   9        0.99       -1.49     13.24 o 
   5  -3   9      693.00      551.19     53.46 o 
   6  -3   9       27.46       -1.99     19.15 o 
   7  -3   9      112.29       63.91     27.98 o 
  -7  -2   9       10.86        2.19     13.85 o 
  -6  -2   9      118.47       89.55     18.31 o 
  -5  -2   9      240.90      227.27     34.38 o 
  -4  -2   9      228.57      232.95     22.56 o 
  -3  -2   9       23.46        3.34      7.77 o 
  -2  -2   9       33.85       33.93      6.67 o 
  -1  -2   9     2131.29     2357.56    100.97 o 
   0  -2   9      474.15      402.49     27.01 o 
   1  -2   9       17.06       13.71      9.34 o 
   2  -2   9     2012.33     1740.55     92.87 o 
   3  -2   9     1610.15     1474.73     80.66 o 
   4  -2   9      109.78      122.24     21.82 o 
   5  -2   9       23.65       10.33     10.77 o 
   6  -2   9      278.92      261.23     39.29 o 
  -7  -1   9       68.83       71.01     18.12 o 
  -6  -1   9       37.68       43.75     13.64 o 
  -5  -1   9      333.38      340.82     28.36 o 
  -4  -1   9     1230.32     1167.52     67.99 o 
  -3  -1   9        3.91        6.33      5.53 o 
  -2  -1   9     2166.48     2264.59     96.46 o 
  -1  -1   9      642.47      643.54     37.72 o 
   0  -1   9      309.53      325.67     38.46 o 
   1  -1   9     1217.76     1395.52     80.63 o 
   2  -1   9        2.52       -7.28      7.67 o 
   3  -1   9     1623.68     1396.91     76.89 o 
   4  -1   9      312.35      281.92     24.95 o 
   5  -1   9      179.59      187.45     22.38 o 
   6  -1   9       37.41       57.23     17.82 o 
  -8   0   9      130.04      116.01     37.67 o 
  -7   0   9        4.07        8.83     11.42 o 
  -6   0   9      198.07      173.21     20.86 o 
  -5   0   9      602.80      616.29     41.44 o 
  -4   0   9       16.13        6.71      6.65 o 
  -3   0   9      730.02      670.44     32.59 o 
  -2   0   9       36.45       28.93      6.96 o 
  -1   0   9     2077.28     2523.66    107.20 o 
   0   0   9       71.77       84.17     10.40 o 
   1   0   9       75.28       76.68     12.75 o 
   2   0   9      516.51      485.36     32.49 o 
   3   0   9        0.45       -9.16      9.16 o 
   4   0   9      287.98      239.28     24.18 o 
   5   0   9       19.60       18.11     13.39 o 
   6   0   9      121.78       82.62     40.10 o 
  -8   1   9       60.25       92.76     34.19 o 
  -7   1   9      225.72      154.55     36.80 o 
  -6   1   9       70.39       70.84     14.55 o 
  -5   1   9       82.25       70.10     13.53 o 
  -4   1   9        9.50       -1.84      6.18 o 
  -3   1   9        6.15        3.62      5.77 o 
  -2   1   9      226.64      229.80     15.12 o 
  -1   1   9      535.84      609.39     35.28 o 
   0   1   9       85.93       99.87     14.25 o 
   1   1   9      171.05      242.54     22.00 o 
   2   1   9      394.63      452.16     32.27 o 
   3   1   9       19.77       15.99     11.63 o 
   4   1   9      338.60      353.13     29.79 o 
   5   1   9        3.32      -13.10     13.10 o 
   6   1   9      111.73      121.08     23.81 o 
  -8   2   9        0.06       22.75     23.50 o 
  -7   2   9       80.02       86.66     28.97 o 
  -6   2   9        1.87       16.91     17.41 o 
  -5   2   9      319.89      378.24     43.76 o 
  -4   2   9       68.14       71.05     10.72 o 
  -3   2   9      760.98      786.21     38.18 o 
  -2   2   9     1698.49     1839.64     80.52 o 
  -1   2   9        9.94       22.76     13.93 o 
   0   2   9     1723.54     2193.22    117.19 o 
   1   2   9      157.62      247.69     38.42 o 
   2   2   9     1631.33     2064.18    113.46 o 
   3   2   9     3869.82     3930.35    205.98 o 
   4   2   9       34.15       28.49     15.72 o 
   5   2   9      608.93      549.98     57.01 o 
   6   2   9       77.34       68.24     34.38 o 
  -8   3   9        0.24       11.07     21.76 o 
  -7   3   9       92.56      118.12     30.96 o 
  -6   3   9      211.64      143.36     31.83 o 
  -5   3   9      381.60      414.88     25.35 o 
  -4   3   9        9.65        0.52      8.24 o 
  -3   3   9       20.31       26.09      9.88 o 
  -2   3   9      247.75      236.22     17.21 o 
  -1   3   9     1897.86     2001.71    138.76 o 
   0   3   9     1555.52     1961.24    106.61 o 
   1   3   9     1217.62     1665.34     92.71 o 
   2   3   9       34.61       21.31     12.24 o 
   3   3   9      465.40      510.82     39.21 o 
   4   3   9     1804.00     1826.40    104.58 o 
   5   3   9        2.63       -0.37     16.91 o 
  -7   4   9      223.73      172.33     41.16 o 
  -6   4   9      561.24      693.00     49.03 o 
  -5   4   9      160.97      161.83     22.07 o 
  -4   4   9     1541.84     1818.07     82.02 o 
  -3   4   9      165.96      164.05     15.60 o 
  -2   4   9      940.62     1045.14     60.69 o 
  -1   4   9     1482.87     1611.96     89.43 o 
   0   4   9      184.41      251.25     23.66 o 
   1   4   9     1485.32     1812.75    101.10 o 
   2   4   9      180.94      256.17     26.78 o 
   3   4   9      437.36      383.19     34.90 o 
   5   4   9      140.33      106.42     26.34 o 
  -7   5   9        2.99       34.43     18.03 o 
  -6   5   9        4.32       -7.49     27.35 o 
  -5   5   9      940.41     1037.71     66.03 o 
  -4   5   9      247.50      266.32     27.21 o 
  -3   5   9     1397.31     1553.27     85.67 o 
  -2   5   9        2.92        7.34     13.12 o 
  -1   5   9     1239.21     1249.55     97.73 o 
   0   5   9      661.33      734.32     55.14 o 
   1   5   9      936.71     1065.46     65.00 o 
   2   5   9      248.13      261.20     28.38 o 
   3   5   9        4.36       -1.56     14.49 o 
   4   5   9      577.92      534.74     52.66 o 
  -7   6   9       89.18      124.15     26.32 o 
  -6   6   9        3.15        7.11     15.81 o 
  -5   6   9        0.33      -13.12     13.36 o 
  -4   6   9       13.98       -6.71     18.15 o 
  -3   6   9      309.06      298.21     30.46 o 
  -2   6   9      246.29      215.63     22.74 o 
  -1   6   9       79.54       74.06     24.81 o 
   0   6   9      241.58      215.02     24.39 o 
   1   6   9       65.19       52.95     22.75 o 
   2   6   9      566.34      543.15     41.63 o 
   3   6   9       16.47        2.29     16.73 o 
  -6   7   9      126.59      107.88     23.78 o 
  -5   7   9      103.32       76.59     28.22 o 
  -4   7   9       74.88       65.53     26.11 o 
  -3   7   9      168.69      118.49     28.60 o 
  -2   7   9       36.24       53.48     14.16 o 
  -1   7   9        8.98       10.21     12.98 o 
   0   7   9      529.25      480.87     37.23 o 
   1   7   9       37.52       32.57     15.45 o 
   2   7   9      103.52       42.60     46.19 o 
  -6   8   9        4.90      -25.49     25.49 o 
  -5   8   9       20.21       -9.45     23.13 o 
  -4   8   9      155.66      122.35     30.96 o 
  -3   8   9       26.12       32.20     24.87 o 
  -2   8   9      121.72      121.10     29.72 o 
  -1   8   9      421.66      386.42     34.75 o 
   0   8   9      334.20      349.08     33.50 o 
   1   8   9      141.77      166.13     25.50 o 
  -5   9   9        1.51      -21.76     25.24 o 
  -4   9   9      158.47      159.28     36.68 o 
  -3   9   9        3.14       17.41     25.49 o 
  -2   9   9       20.63        2.36     21.63 o 
  -1   9   9      291.35      253.38     29.01 o 
   0   9   9      190.57      194.01     27.65 o 
  -1 -12  10       39.35       18.28     26.48 o 
   0 -12  10       83.75       80.20     31.08 o 
   1 -12  10       83.26      167.73     42.03 o 
   2 -12  10       29.15       64.78     32.33 o 
   3 -12  10       24.58      140.00     44.02 o 
  -2 -11  10      219.85      211.22     27.26 o 
  -1 -11  10       21.16        6.79     13.14 o 
   0 -11  10        5.28       19.40     20.76 o 
   1 -11  10      262.71      329.24     53.59 o 
   2 -11  10       16.23        4.97     25.36 o 
   3 -11  10       93.43      149.85     24.93 o 
   4 -11  10       14.40       -6.25     15.38 o 
  -3 -10  10      136.01      143.57     39.35 o 
  -2 -10  10       70.13       75.58     18.02 o 
  -1 -10  10      289.73      337.84     31.03 o 
   0 -10  10       31.02       23.86     12.26 o 
   1 -10  10       24.77       59.06     26.24 o 
   2 -10  10      168.41      203.79     43.89 o 
   3 -10  10      193.07      296.46     32.25 o 
   5 -10  10      130.18      186.66     27.80 o 
  -4  -9  10        0.66        4.70     14.37 o 
  -3  -9  10      296.46      309.31     38.36 o 
  -2  -9  10       10.75       31.95     13.50 o 
  -1  -9  10      327.34      318.92     28.47 o 
   0  -9  10       91.05       96.91     27.11 o 
   1  -9  10      380.01      436.17     55.95 o 
   2  -9  10       27.56        3.20     13.23 o 
   3  -9  10       75.16      122.12     29.65 o 
   5  -9  10      130.58      169.63     25.75 o 
   6  -9  10      128.55      198.28     29.90 o 
  -5  -8  10       75.37       59.05     32.89 o 
  -4  -8  10       33.91       12.55     13.57 o 
  -3  -8  10       33.58       18.55     12.57 o 
  -2  -8  10      262.30      273.31     39.41 o 
  -1  -8  10       11.18       -3.99      9.01 o 
   0  -8  10     1258.80     1364.45     78.69 o 
   1  -8  10       10.35        5.95      8.74 o 
   2  -8  10      573.22      805.58     53.85 o 
   3  -8  10       50.24       55.98     15.79 o 
   4  -8  10        7.44        8.23     13.14 o 
   5  -8  10      223.98      338.36     34.11 o 
   6  -8  10        9.43       32.41     17.78 o 
  -5  -7  10      150.31      153.39     25.23 o 
  -4  -7  10      116.80      145.75     46.87 o 
  -3  -7  10       64.29       55.77     15.64 o 
  -2  -7  10      274.77      267.56     38.36 o 
  -1  -7  10      393.57      391.02     30.64 o 
   0  -7  10        4.94        9.75     12.68 o 
   1  -7  10      813.15      811.66     40.80 o 
   2  -7  10        4.65       -8.06      8.06 o 
   3  -7  10       39.03       26.28     24.74 o 
   4  -7  10       22.92       30.02     14.14 o 
   5  -7  10       29.63       33.75     17.84 o 
   6  -7  10        2.82       11.94     21.26 o 
  -6  -6  10      117.23      118.54     23.84 o 
  -5  -6  10      282.38      231.89     42.77 o 
  -4  -6  10       37.99       24.51     13.63 o 
  -3  -6  10        6.24        3.27      9.90 o 
  -2  -6  10       40.01       36.10     12.01 o 
  -1  -6  10      751.91      773.29     48.52 o 
   0  -6  10       19.18       29.04      7.82 o 
   1  -6  10      255.09      285.14     21.69 o 
   2  -6  10        0.31       -7.19      7.23 o 
   3  -6  10       10.13       18.20     13.06 o 
   4  -6  10       24.29       29.73     13.56 o 
   5  -6  10       73.91       77.72     21.57 o 
   6  -6  10      165.88      164.00     34.69 o 
  -6  -5  10       54.59       47.04     17.48 o 
  -5  -5  10      105.39      128.86     44.14 o 
  -4  -5  10       98.43       60.75     16.72 o 
  -3  -5  10      139.68      120.68     17.79 o 
  -2  -5  10      223.10      186.99     20.77 o 
  -1  -5  10        7.91        8.74      8.81 o 
   0  -5  10       80.18       92.30     10.23 o 
   1  -5  10       57.36       63.48      9.42 o 
   2  -5  10      129.83      120.34     13.92 o 
   3  -5  10      105.58      102.08     12.30 o 
   4  -5  10      333.45      351.61     29.86 o 
   5  -5  10      114.61      139.88     27.48 o 
   6  -5  10       19.28       10.07     20.89 o 
  -7  -4  10      143.37      166.95     27.46 o 
  -6  -4  10       31.63       25.21     16.08 o 
  -5  -4  10      164.12      154.80     22.04 o 
  -4  -4  10      220.08      204.53     22.98 o 
  -3  -4  10      256.25      223.52     22.15 o 
  -2  -4  10      268.07      248.82     22.81 o 
  -1  -4  10       53.90       51.93      9.25 o 
   0  -4  10       25.24       23.94      7.33 o 
   1  -4  10      241.77      204.57     16.04 o 
   2  -4  10      646.16      633.23     32.56 o 
   3  -4  10        1.61        1.08      7.29 o 
   4  -4  10      488.19      457.83     31.87 o 
   5  -4  10      501.44      446.00     48.12 o 
   6  -4  10      142.62      117.00     30.59 o 
  -7  -3  10       52.27       37.76     29.72 o 
  -6  -3  10      326.76      356.32     43.14 o 
  -5  -3  10      483.88      462.52     36.92 o 
  -4  -3  10       46.76       35.25     12.67 o 
  -3  -3  10      301.23      325.62     33.01 o 
  -2  -3  10     1324.74     1185.95     67.79 o 
  -1  -3  10        3.10       -4.43      6.11 o 
   0  -3  10      948.40      893.98     41.98 o 
   1  -3  10      156.58      141.35     12.29 o 
   2  -3  10     1213.64     1050.86     49.12 o 
   3  -3  10      773.54      748.27     45.23 o 
   4  -3  10        0.19       -4.31      8.81 o 
   5  -3  10      527.12      494.98     50.85 o 
   6  -3  10       85.70       78.33     25.86 o 
  -7  -2  10       44.62       51.34     17.54 o 
  -6  -2  10      320.04      353.74     32.63 o 
  -5  -2  10       14.16        8.32     11.33 o 
  -4  -2  10      252.50      220.14     22.20 o 
  -3  -2  10       95.91       86.31     13.31 o 
  -2  -2  10        1.61       -0.85      5.34 o 
  -1  -2  10     1152.19     1108.86     50.85 o 
   0  -2  10        6.43        4.96      6.14 o 
   1  -2  10      921.91      967.59     63.36 o 
   2  -2  10      519.42      523.79     34.02 o 
   3  -2  10       53.39       53.39     12.32 o 
   4  -2  10        1.22      -11.31     11.31 o 
   5  -2  10        0.13       14.80     17.41 o 
   6  -2  10      107.15       71.62     26.98 o 
  -7  -1  10       28.47       33.56     15.41 o 
  -6  -1  10      112.28      127.07     19.18 o 
  -5  -1  10      600.40      606.66     56.95 o 
  -4  -1  10      122.09      122.03     16.91 o 
  -3  -1  10      127.90      114.59     11.10 o 
  -2  -1  10       18.31       10.39      6.01 o 
  -1  -1  10     1121.25     1189.38     86.04 o 
   0  -1  10      243.32      270.89     20.77 o 
   1  -1  10      463.20      471.38     31.26 o 
   2  -1  10       36.94       11.31     14.30 o 
   3  -1  10      287.90      210.54     20.97 o 
   4  -1  10      428.86      330.15     27.16 o 
   5  -1  10       13.66       37.04     16.66 o 
   6  -1  10      210.85      178.74     24.66 o 
  -7   0  10       94.10      109.57     19.71 o 
  -6   0  10        0.22       29.64     11.26 o 
  -5   0  10      615.17      678.61     44.98 o 
  -4   0  10        4.89       -8.37     13.24 o 
  -3   0  10      319.69      344.25     20.10 o 
  -2   0  10      161.03      148.83     14.15 o 
  -1   0  10      491.37      592.44     46.83 o 
   0   0  10     1386.20     1851.97     99.63 o 
   1   0  10        6.22       20.16     10.22 o 
   2   0  10     1258.50     1172.49     66.51 o 
   3   0  10       31.41       27.73     12.06 o 
   4   0  10      343.25      283.05     26.94 o 
   5   0  10     1518.21     1283.61     76.05 o 
   6   0  10        9.66      -13.31     16.73 o 
  -7   1  10       88.83      102.33     31.46 o 
  -6   1  10       83.72       91.90     16.31 o 
  -5   1  10     1092.65     1125.39     66.61 o 
  -4   1  10      834.96      812.97     40.06 o 
  -3   1  10      643.01      628.31     32.09 o 
  -2   1  10      143.11      145.06     12.49 o 
  -1   1  10       61.68       73.74     13.05 o 
   0   1  10      387.00      465.20     32.20 o 
   1   1  10      100.74      124.37     16.76 o 
   2   1  10     1619.01     1827.92     99.89 o 
   3   1  10     1193.83     1135.49     67.26 o 
   4   1  10        9.60       15.73     12.66 o 
   5   1  10      134.80      134.56     23.00 o 
   6   1  10      925.05      843.93     58.65 o 
  -7   2  10      260.02      223.81     41.65 o 
  -6   2  10      116.54       83.18     26.86 o 
  -5   2  10      537.06      560.97     31.34 o 
  -4   2  10     2352.64     2465.95    107.61 o 
  -3   2  10      307.64      324.06     20.31 o 
  -2   2  10     1845.31     2078.66     91.10 o 
  -1   2  10      294.30      411.91     29.81 o 
   0   2  10     1187.20     1646.39     91.00 o 
   1   2  10      694.25      756.74     47.52 o 
   2   2  10      108.53      107.93     17.38 o 
   3   2  10     1765.63     1795.77    152.56 o 
   4   2  10      152.81      158.71     32.64 o 
   5   2  10      197.05      174.31     26.42 o 
  -7   3  10       57.39       75.22     27.23 o 
  -6   3  10      206.98      191.11     35.06 o 
  -5   3  10       44.71       33.14     11.92 o 
  -4   3  10        1.89       -7.20     13.25 o 
  -3   3  10      500.42      502.84     59.12 o 
  -2   3  10      514.10      553.15     36.73 o 
  -1   3  10     2595.07     3264.18    170.77 o 
   0   3  10        4.86       12.49     11.50 o 
   1   3  10      842.02     1037.22     62.36 o 
   2   3  10      662.02      757.50     50.05 o 
   3   3  10      423.18      389.97     34.86 o 
   4   3  10       15.60       11.82     16.31 o 
   5   3  10        0.80        4.27     19.04 o 
  -7   4  10       70.09      102.45     33.70 o 
  -6   4  10        1.29        1.40     21.76 o 
  -5   4  10      252.36      245.86     27.42 o 
  -4   4  10        2.26        2.82      9.74 o 
  -3   4  10       98.92       92.90     29.03 o 
  -2   4  10        6.23        4.88     11.49 o 
  -1   4  10     1650.23     1822.45    111.78 o 
   0   4  10      494.94      522.55     37.21 o 
   1   4  10        5.57        7.67     13.06 o 
   2   4  10       65.04       93.10     18.70 o 
   3   4  10        2.48        5.40     19.71 o 
   4   4  10      255.91      207.02     38.98 o 
  -7   5  10        0.77       10.57     26.48 o 
  -6   5  10        1.95       -1.49     15.68 o 
  -5   5  10       14.01        2.34     18.77 o 
  -4   5  10      299.25      258.99     37.43 o 
  -3   5  10      432.77      430.25     72.55 o 
  -2   5  10      124.00      127.18     18.31 o 
  -1   5  10      198.84      199.34     22.63 o 
   0   5  10      144.42      162.56     45.01 o 
   1   5  10        0.30        4.04     13.16 o 
   2   5  10      238.90      254.47     29.29 o 
   3   5  10       85.24       51.54     19.22 o 
   4   5  10      103.22       90.38     25.17 o 
  -6   6  10        8.62       16.18     19.65 o 
  -5   6  10       50.79       30.34     24.25 o 
  -4   6  10        2.20        9.70     20.27 o 
  -3   6  10       60.12       37.09     14.09 o 
  -2   6  10      426.64      399.71     32.26 o 
  -1   6  10      171.17      184.12     22.74 o 
   0   6  10      190.67      241.21     26.57 o 
   1   6  10      188.25      188.79     25.41 o 
   2   6  10      303.72      337.95     33.76 o 
   3   6  10      249.65      289.84     33.62 o 
  -6   7  10      239.00      224.43     41.53 o 
  -5   7  10       39.46       18.65     24.25 o 
  -4   7  10       14.35      -18.65     22.50 o 
  -3   7  10        0.31       12.06     20.27 o 
  -2   7  10      166.86      128.78     37.49 o 
  -1   7  10        7.56       -0.45     12.97 o 
   0   7  10       52.35       46.67     17.69 o 
   1   7  10      232.29      279.76     31.50 o 
   2   7  10      204.77      197.91     28.65 o 
  -5   8  10       23.16       21.63     27.60 o 
  -4   8  10       17.24       16.16     25.12 o 
  -3   8  10      119.93       78.83     29.34 o 
  -2   8  10       10.42       54.71     24.12 o 
  -1   8  10      349.44      294.50     31.03 o 
   0   8  10        8.93       -0.84     16.14 o 
   1   8  10        0.86       -3.45     16.75 o 
  -3   9  10       22.10       11.31     26.73 o 
  -2   9  10      177.46      110.54     33.70 o 
  -1   9  10       79.42       25.24     27.85 o 
   0 -12  11       25.23       47.87     30.59 o 
   1 -12  11       96.53      122.84     38.79 o 
   2 -12  11       58.33      130.68     42.03 o 
  -2 -11  11       21.75       22.79     16.85 o 
  -1 -11  11      151.28      174.46     26.42 o 
   0 -11  11        6.35       33.20     26.36 o 
   1 -11  11      259.32      348.52     55.21 o 
   2 -11  11        9.48       19.27     28.35 o 
   3 -11  11       48.49      135.53     41.16 o 
   4 -11  11        8.76       46.47     21.12 o 
  -3 -10  11       82.85       95.62     21.79 o 
  -2 -10  11       73.22       70.85     19.71 o 
  -1 -10  11       27.65       22.43     13.22 o 
   0 -10  11       14.22       17.82     29.47 o 
   1 -10  11        0.29       -7.46     19.02 o 
   2 -10  11      471.56      775.12     85.67 o 
   3 -10  11       10.37        8.17     21.14 o 
   5 -10  11       35.63       59.54     32.51 o 
  -4  -9  11      106.80       96.26     21.71 o 
  -3  -9  11      145.35      172.34     37.43 o 
  -2  -9  11       55.26       28.13     17.72 o 
  -1  -9  11      220.73      196.89     26.36 o 
   0  -9  11      168.78      178.48     21.83 o 
   1  -9  11      102.49      149.45     34.81 o 
   2  -9  11       30.45       28.78     17.41 o 
   3  -9  11      155.83      224.78     34.01 o 
   4  -9  11       10.88       23.16     16.24 o 
   5  -9  11        7.73        7.49     16.58 o 
  -5  -8  11        0.56        8.27     21.70 o 
  -4  -8  11       12.36        4.53     13.93 o 
  -3  -8  11      276.00      208.37     25.43 o 
  -2  -8  11       41.39       25.93     12.68 o 
  -1  -8  11        4.51        6.44     10.24 o 
   0  -8  11      150.91      154.70     19.36 o 
   1  -8  11      353.95      404.59     66.40 o 
   2  -8  11       78.74       64.12     15.94 o 
   3  -8  11       38.92       72.21     19.46 o 
   4  -8  11        0.00        5.24     12.81 o 
   5  -8  11       18.20       54.53     18.54 o 
   6  -8  11        3.49       27.98     23.00 o 
  -5  -7  11       63.67       58.72     18.64 o 
  -4  -7  11       35.67        5.30     13.22 o 
  -3  -7  11        2.99       12.41     21.88 o 
  -2  -7  11        2.71       -7.16      9.01 o 
  -1  -7  11       67.96       39.29     15.48 o 
   0  -7  11       12.46        6.18     10.36 o 
   1  -7  11       21.35       37.12      9.78 o 
   2  -7  11      201.47      204.40     17.73 o 
   3  -7  11       27.83       30.63     13.64 o 
   4  -7  11       17.66       -4.22     15.85 o 
   5  -7  11       57.99      101.33     27.48 o 
   6  -7  11      119.97      155.55     32.58 o 
  -6  -6  11       24.62       13.92     15.69 o 
  -5  -6  11      324.30      370.53     36.25 o 
  -4  -6  11       34.30       13.19     12.47 o 
  -3  -6  11      116.66      145.94     40.60 o 
  -2  -6  11       29.74       16.85     10.69 o 
  -1  -6  11      662.66      615.57     41.30 o 
   0  -6  11      110.84      109.29     12.07 o 
   1  -6  11      147.02      132.15     26.09 o 
   2  -6  11        2.06        0.40      7.76 o 
   3  -6  11       88.32       72.36     24.99 o 
   4  -6  11      126.52      131.94     40.60 o 
   5  -6  11        1.10       12.68     19.40 o 
   6  -6  11      187.36      325.39     45.38 o 
  -6  -5  11       39.08       25.40     15.88 o 
  -5  -5  11      226.59      236.34     27.48 o 
  -4  -5  11      357.04      390.69     33.22 o 
  -3  -5  11      695.47      653.92     44.81 o 
  -2  -5  11      441.17      479.24     38.30 o 
  -1  -5  11       55.02       58.11     12.75 o 
   0  -5  11      151.79      143.57     21.73 o 
   1  -5  11       22.60       20.31      7.76 o 
   2  -5  11      776.91      822.38     41.14 o 
   3  -5  11       24.05       28.65      9.61 o 
   4  -5  11      215.41      267.57     35.31 o 
   5  -5  11      182.02      236.74     35.68 o 
   6  -5  11       11.20       25.61     24.25 o 
  -6  -4  11      289.33      279.92     31.79 o 
  -5  -4  11      468.69      478.90     52.91 o 
  -4  -4  11      680.80      714.66     91.14 o 
  -3  -4  11        3.52        6.66      9.74 o 
  -2  -4  11       49.40       41.17     11.66 o 
  -1  -4  11      165.33      183.42     23.39 o 
   0  -4  11       54.45       53.74      9.33 o 
   1  -4  11      131.49      112.91     14.53 o 
   2  -4  11      192.86      170.21     15.00 o 
   3  -4  11      367.88      368.87     28.85 o 
   4  -4  11       31.80       11.47     10.78 o 
   5  -4  11        0.07       -5.84     18.40 o 
   6  -4  11       31.09        3.98     23.25 o 
  -7  -3  11       19.24       13.75     15.33 o 
  -6  -3  11      594.01      530.31     43.17 o 
  -5  -3  11       85.75       93.26     24.81 o 
  -4  -3  11      143.06      145.60     19.38 o 
  -3  -3  11     1206.96     1164.96     68.68 o 
  -2  -3  11      192.09      200.69     30.71 o 
  -1  -3  11      298.54      298.16     19.75 o 
   0  -3  11       40.69       48.65      8.73 o 
   1  -3  11      607.47      554.30     28.97 o 
   2  -3  11      377.85      356.10     25.97 o 
   3  -3  11      627.54      600.30     55.45 o 
   4  -3  11        1.25       -5.52      9.62 o 
   5  -3  11      110.43       64.28     23.50 o 
  -7  -2  11       13.02       25.30     23.38 o 
  -6  -2  11       39.68       17.60     14.24 o 
  -5  -2  11      154.27      128.60     19.35 o 
  -4  -2  11       11.48        8.47     14.61 o 
  -3  -2  11      256.51      238.14     22.36 o 
  -2  -2  11      175.53      158.31     13.31 o 
  -1  -2  11      527.73      587.59     30.37 o 
   0  -2  11        1.94       -5.90      6.38 o 
   1  -2  11      469.41      458.50     31.25 o 
   2  -2  11     1781.50     1678.77     91.42 o 
   3  -2  11       16.10       -6.09     16.47 o 
   4  -2  11      194.05      164.84     20.07 o 
   5  -2  11        1.68       10.35     13.17 o 
   6  -2  11      166.25      205.78     36.93 o 
  -7  -1  11       37.11       13.07     22.13 o 
  -6  -1  11      118.64      120.97     20.10 o 
  -5  -1  11      403.38      376.49     31.12 o 
  -4  -1  11      544.15      553.56     38.38 o 
  -3  -1  11     1672.75     1584.33     87.49 o 
  -2  -1  11     1753.37     1791.31     79.08 o 
  -1  -1  11     3248.91     3516.73    149.03 o 
   0  -1  11      156.47      224.66     20.44 o 
   1  -1  11       11.56       12.08     12.99 o 
   2  -1  11      404.57      342.01     26.28 o 
   3  -1  11       41.62       53.20     12.82 o 
   4  -1  11      507.84      457.51     34.05 o 
   5  -1  11      289.87      226.41     25.85 o 
   6  -1  11       56.33       78.77     20.46 o 
  -7   0  11      107.47      160.97     22.82 o 
  -6   0  11      140.31      158.55     21.73 o 
  -5   0  11      937.90     1111.21     66.75 o 
  -4   0  11      320.14      369.57     28.48 o 
  -3   0  11     1029.51     1067.13     50.00 o 
  -2   0  11     4723.63     5278.41    221.34 o 
  -1   0  11      331.09      407.27     29.03 o 
   0   0  11      619.50      767.21     47.57 o 
   1   0  11       82.74       74.69     14.31 o 
   2   0  11     1010.07     1069.86     62.79 o 
   3   0  11      345.42      313.85     27.31 o 
   4   0  11      180.05      177.64     33.20 o 
   5   0  11      371.97      327.92     38.61 o 
  -7   1  11       43.57       26.61     23.62 o 
  -6   1  11      437.98      436.39     34.17 o 
  -5   1  11      612.09      705.09     46.61 o 
  -4   1  11      415.66      424.79     29.00 o 
  -3   1  11        4.27       -0.23      7.00 o 
  -2   1  11       45.31       28.07     10.06 o 
  -1   1  11      807.09      985.98     58.27 o 
   0   1  11      493.84      643.33     41.71 o 
   1   1  11      645.29      760.96     47.85 o 
   2   1  11       46.19       39.67     13.32 o 
   3   1  11      596.33      615.01     64.84 o 
   4   1  11      160.23      109.14     22.07 o 
   5   1  11      149.16      128.64     22.81 o 
  -7   2  11       28.46        7.09     20.76 o 
  -6   2  11       63.52       67.14     23.87 o 
  -5   2  11      333.27      335.50     33.88 o 
  -4   2  11       29.33       27.31      8.96 o 
  -3   2  11      874.91      879.14     42.92 o 
  -2   2  11       40.84       71.08     13.37 o 
  -1   2  11       89.25      110.04     16.21 o 
   0   2  11       79.65       96.08     16.54 o 
   1   2  11      841.38     1036.11     62.02 o 
   2   2  11      658.03      681.20     45.53 o 
   3   2  11      117.89      107.74     20.31 o 
   4   2  11        6.33        2.54     34.63 o 
   5   2  11       17.10        1.79     26.55 o 
  -7   3  11       20.62       14.67     20.39 o 
  -6   3  11      359.94      396.14     50.73 o 
  -5   3  11       55.79       45.76     11.65 o 
  -4   3  11        5.10        0.32      9.31 o 
  -3   3  11      162.60      150.09     18.63 o 
  -2   3  11      833.70      884.34     53.75 o 
  -1   3  11      509.13      571.21     39.11 o 
   0   3  11      267.90      378.28     31.70 o 
   1   3  11      300.24      345.20     30.47 o 
   2   3  11      371.44      440.84     74.23 o 
   3   3  11        0.33       -5.94     13.50 o 
   4   3  11       28.95       16.12     18.09 o 
  -7   4  11        0.94        6.84     23.50 o 
  -6   4  11        4.90       32.78     16.94 o 
  -5   4  11      887.78     1099.80    121.35 o 
  -4   4  11       69.62       76.74     16.13 o 
  -3   4  11       38.71       36.33     23.56 o 
  -2   4  11       50.07       52.73     30.65 o 
  -1   4  11      110.85       95.12     17.90 o 
   0   4  11      307.21      325.44     29.40 o 
   1   4  11       44.23       61.62     16.30 o 
   2   4  11      198.69      196.39     25.38 o 
   3   4  11      356.43      322.85     47.25 o 
   4   4  11      173.65      103.64     24.26 o 
  -6   5  11       38.57       31.83     18.85 o 
  -5   5  11       10.15       22.13     21.01 o 
  -4   5  11      923.37      924.44     81.19 o 
  -3   5  11       66.80       40.59     30.65 o 
  -2   5  11       80.83      103.92     23.00 o 
  -1   5  11        2.61       -6.04     16.54 o 
   0   5  11      348.31      422.48     34.80 o 
   1   5  11      161.68      192.17     24.66 o 
   2   5  11        3.79        2.82     14.28 o 
   3   5  11      235.98      316.49     79.82 o 
  -6   6  11       82.68       67.76     29.72 o 
  -4   6  11        1.15        6.22     21.39 o 
  -3   6  11       17.33        1.35     12.73 o 
  -2   6  11       33.34       11.87     13.59 o 
  -1   6  11      512.34      574.44     42.22 o 
   0   6  11       38.27        7.03     18.34 o 
   1   6  11      162.36      157.87     24.96 o 
   2   6  11        2.04        4.74     23.06 o 
  -5   7  11       63.31       20.89     27.11 o 
  -4   7  11      267.87      213.74     38.79 o 
  -3   7  11       90.99       80.32     27.48 o 
  -2   7  11       16.43        9.74     13.56 o 
  -1   7  11       38.35        8.78     15.81 o 
   0   7  11      288.76      263.72     43.46 o 
   1   7  11       29.19       36.45     20.08 o 
  -4   8  11        1.64      -17.78     25.86 o 
  -3   8  11       61.44        9.57     25.49 o 
  -2   8  11        7.05       22.38     25.86 o 
  -1   8  11        9.11        1.60     14.65 o 
   0   8  11      239.82      222.30     29.67 o 
  -1 -11  12       73.81       78.04     25.68 o 
   0 -11  12       29.76       51.48     26.48 o 
   1 -11  12       65.79       90.64     34.44 o 
   2 -11  12       72.60      109.54     38.54 o 
   3 -11  12        1.69       -9.82     29.72 o 
  -3 -10  12        0.76        0.34     14.07 o 
  -2 -10  12       41.32       22.29     14.16 o 
  -1 -10  12      187.24      183.91     23.89 o 
   0 -10  12        9.91        0.50     14.98 o 
   1 -10  12        0.10      -20.14     20.14 o 
   2 -10  12       36.01      108.55     37.05 o 
   3 -10  12       25.48       30.57     17.68 o 
   4 -10  12        5.99        2.29     16.56 o 
  -4  -9  12       13.89        7.64     16.72 o 
  -3  -9  12       35.55       32.10     15.38 o 
  -2  -9  12       51.88       38.06     21.45 o 
  -1  -9  12       44.42       35.65     16.85 o 
   0  -9  12        7.63        3.72     10.76 o 
   1  -9  12       41.72       95.24     32.58 o 
   2  -9  12       47.72       54.67     17.13 o 
   3  -9  12        1.89       -0.44     17.16 o 
   4  -9  12       34.04       13.48     16.93 o 
   5  -9  12        7.86      -12.29     15.77 o 
  -4  -8  12        0.97       -9.26     12.04 o 
  -3  -8  12      341.32      280.59     52.97 o 
  -2  -8  12      130.12      128.76     20.89 o 
  -1  -8  12       29.28       32.27     12.87 o 
   0  -8  12       31.78       19.95     19.65 o 
   1  -8  12      441.18      475.69     36.00 o 
   2  -8  12        0.10        4.88     12.39 o 
   3  -8  12       61.42       82.35     18.56 o 
   4  -8  12        1.85        5.36     14.79 o 
   5  -8  12       95.63      131.30     32.33 o 
  -5  -7  12      177.40      196.60     27.99 o 
  -4  -7  12       12.35        0.50     13.20 o 
  -3  -7  12      160.18      151.93     50.17 o 
  -2  -7  12      554.46      521.69     39.01 o 
  -1  -7  12      538.72      544.64     39.18 o 
   0  -7  12      115.43       81.45     18.28 o 
   1  -7  12        5.36        9.65      8.39 o 
   2  -7  12      297.91      342.55     23.04 o 
   3  -7  12       20.33        4.17     12.44 o 
   4  -7  12       83.77      124.83     27.23 o 
   5  -7  12       22.15       46.50     22.63 o 
  -5  -6  12      303.10      325.96     34.21 o 
  -4  -6  12      383.24      328.87     31.93 o 
  -3  -6  12      640.59      725.18     55.64 o 
  -2  -6  12     1135.49     1123.38     68.74 o 
  -1  -6  12       59.31       46.42     13.13 o 
   0  -6  12        0.08       -2.86      8.87 o 
   1  -6  12      110.83      112.67     13.25 o 
   2  -6  12        5.94       -0.14      8.06 o 
   3  -6  12       12.78       51.00     17.72 o 
   4  -6  12       30.92       15.79     18.77 o 
   5  -6  12      115.81      125.83     29.97 o 
   6  -6  12       23.73       58.69     25.86 o 
  -6  -5  12        9.01       11.32     15.56 o 
  -5  -5  12      108.70       88.14     24.49 o 
  -4  -5  12      572.76      654.61     46.78 o 
  -3  -5  12       49.56       47.07     14.21 o 
  -2  -5  12      778.57      774.39     50.13 o 
  -1  -5  12      894.56      825.02     59.31 o 
   0  -5  12        8.75       10.23      7.25 o 
   1  -5  12      119.82      127.32     25.99 o 
   2  -5  12        5.13       13.04      8.76 o 
   3  -5  12      131.47      142.54     17.87 o 
   4  -5  12       13.10       -9.45     15.67 o 
   5  -5  12      302.70      358.59     46.13 o 
   6  -5  12       17.55       21.63     25.36 o 
  -6  -4  12      168.42      174.37     25.85 o 
  -5  -4  12       48.09       10.50     13.71 o 
  -4  -4  12       63.53       42.01     23.81 o 
  -3  -4  12        1.15       -7.49      7.49 o 
  -2  -4  12      198.70      182.57     25.05 o 
  -1  -4  12      318.22      286.47     24.62 o 
   0  -4  12       97.13       93.28     11.76 o 
   1  -4  12       61.68       56.49     10.27 o 
   2  -4  12       91.84       93.50     20.89 o 
   3  -4  12      174.67      171.56     19.02 o 
   4  -4  12      275.17      254.72     29.90 o 
   5  -4  12       43.37       50.98     22.63 o 
   6  -4  12      159.95      128.19     33.82 o 
  -6  -3  12      269.36      265.85     30.23 o 
  -5  -3  12       33.63       27.23     23.87 o 
  -4  -3  12       56.74       62.04     14.72 o 
  -3  -3  12      461.56      488.66     50.17 o 
  -2  -3  12      746.99      671.01     43.21 o 
  -1  -3  12     1827.83     1757.65     83.88 o 
   0  -3  12      835.01      821.73     40.21 o 
   1  -3  12     1843.50     1769.25     96.67 o 
   2  -3  12       29.99       15.20     10.16 o 
   3  -3  12      107.55       89.82     15.33 o 
   4  -3  12      107.57       67.22     30.65 o 
   5  -3  12       12.06       36.18     22.50 o 
   6  -3  12      142.65      183.65     36.06 o 
  -7  -2  12      262.30      254.11     29.93 o 
  -6  -2  12       82.60       71.03     18.49 o 
  -5  -2  12      348.05      351.41     31.22 o 
  -4  -2  12      213.39      214.36     23.08 o 
  -3  -2  12      557.51      580.56     39.19 o 
  -2  -2  12      907.82      875.08     42.38 o 
  -1  -2  12      493.01      497.62     27.29 o 
   0  -2  12     2738.16     2750.34    144.52 o 
   1  -2  12       71.43       56.32     13.48 o 
   2  -2  12      648.93      600.25     70.56 o 
   3  -2  12       60.22       56.52     15.29 o 
   4  -2  12      150.01      135.43     20.02 o 
   5  -2  12      120.05       98.09     51.60 o 
  -7  -1  12      188.73      219.24     27.26 o 
  -6  -1  12      185.33      250.39     34.25 o 
  -5  -1  12      115.91      133.30     19.26 o 
  -4  -1  12     1024.80     1085.91     64.56 o 
  -3  -1  12      512.92      455.72     47.19 o 
  -2  -1  12      698.64      715.88     35.78 o 
  -1  -1  12      293.93      343.38     41.53 o 
   0  -1  12      177.04      197.13     23.81 o 
   1  -1  12      284.96      267.24     24.23 o 
   2  -1  12      470.61      436.40     35.62 o 
   3  -1  12      288.62      251.58     24.18 o 
   4  -1  12       11.31       -3.94     11.62 o 
   5  -1  12      118.37      109.19     21.18 o 
  -7   0  12        5.95       16.58     17.53 o 
  -6   0  12      274.11      255.06     26.74 o 
  -5   0  12       77.42       48.45     13.93 o 
  -4   0  12      201.34      172.56     19.55 o 
  -3   0  12      817.48      841.54     41.20 o 
  -2   0  12       32.90       15.12     10.15 o 
  -1   0  12     1180.39     1382.94     77.61 o 
   0   0  12      570.25      716.54     45.73 o 
   1   0  12      201.95      219.47     34.13 o 
   2   0  12       68.53       74.30     21.45 o 
   3   0  12      367.90      311.27     28.66 o 
   4   0  12      247.57      212.81     37.30 o 
   5   0  12       11.69       32.34     16.48 o 
  -7   1  12       42.64       41.90     26.48 o 
  -6   1  12        1.67        5.80     11.75 o 
  -5   1  12      232.12      224.59     23.21 o 
  -4   1  12     1048.92     1073.46     51.08 o 
  -3   1  12       16.38       12.28      8.18 o 
  -2   1  12        2.64       -2.11     10.04 o 
  -1   1  12       79.19      100.77     16.31 o 
   0   1  12     1341.46     1759.36     97.42 o 
   1   1  12      936.26     1066.16     63.70 o 
   2   1  12      516.54      554.49     39.85 o 
   3   1  12      149.86      128.87     36.37 o 
   4   1  12      134.46      113.98     31.77 o 
   5   1  12        1.20       -0.29     17.01 o 
  -7   2  12       56.59       67.02     27.23 o 
  -6   2  12       21.34        9.45     19.27 o 
  -5   2  12        5.10       -4.89     10.40 o 
  -4   2  12        1.10        0.20      8.13 o 
  -3   2  12     1070.66     1184.21     67.83 o 
  -2   2  12       46.88       54.54     28.54 o 
  -1   2  12      236.19      337.84     28.15 o 
   0   2  12      138.86      156.32     20.10 o 
   1   2  12       53.22       80.37     35.25 o 
   2   2  12       43.86       40.77     15.97 o 
   3   2  12      199.80      181.61     24.48 o 
   4   2  12       57.61       28.21     18.15 o 
  -7   3  12       21.14       20.14     22.01 o 
  -6   3  12        4.18       20.89     19.77 o 
  -5   3  12       67.23       49.10     11.46 o 
  -4   3  12      182.29      207.27     68.01 o 
  -3   3  12       17.09       18.05     12.53 o 
  -2   3  12     1504.58     1658.89     92.52 o 
  -1   3  12      140.19      193.70     22.64 o 
   0   3  12      203.15      270.59     34.88 o 
   1   3  12        1.90      -10.43     10.43 o 
   2   3  12      605.51      701.21     48.36 o 
   3   3  12       87.72       59.22     19.13 o 
   4   3  12       23.83       -2.06     20.64 o 
  -6   4  12       32.26       35.68     26.61 o 
  -5   4  12      167.40      178.42     32.33 o 
  -4   4  12      334.92      334.01     48.55 o 
  -3   4  12     1215.35     1342.41     87.41 o 
  -2   4  12       28.89        4.99     12.72 o 
  -1   4  12      489.61      565.58     69.13 o 
   0   4  12       82.42       93.95     23.69 o 
   1   4  12      350.31      436.61     42.59 o 
   2   4  12      110.36       74.81     19.42 o 
   3   4  12      200.83      187.19     30.03 o 
  -6   5  12       44.24       48.99     26.48 o 
  -5   5  12       70.28       45.63     23.62 o 
  -4   5  12      163.40      165.49     31.95 o 
  -3   5  12       97.09       95.77     19.25 o 
  -2   5  12      362.15      338.52     31.15 o 
  -1   5  12       68.93       27.53     15.33 o 
   0   5  12       38.38       14.80     18.34 o 
   1   5  12        1.77       -9.59     16.23 o 
   2   5  12      139.94      163.34     24.84 o 
  -5   6  12      205.44      170.22     34.32 o 
  -4   6  12        3.33       32.95     23.87 o 
  -3   6  12       51.00       52.37     28.04 o 
  -2   6  12       31.28       11.12     15.91 o 
  -1   6  12      158.20      155.19     24.46 o 
   0   6  12       36.67       32.50     17.28 o 
   1   6  12      128.02       95.96     22.88 o 
  -4   7  12       38.90       91.88     31.33 o 
  -3   7  12      222.63      153.43     34.44 o 
  -2   7  12       65.63       61.86     19.93 o 
  -1   7  12      222.52      214.44     63.54 o 
   0   7  12      121.33      121.47     23.93 o 
  -1 -11  13        6.39        3.67     14.64 o 
   0 -11  13       17.77       35.19     28.35 o 
   1 -11  13        1.28       21.39     25.74 o 
   2 -11  13        1.87       -1.49     25.61 o 
   3 -11  13       37.46       48.49     33.32 o 
  -2 -10  13       25.87        5.76     13.33 o 
  -1 -10  13      143.94      132.12     26.30 o 
   0 -10  13       20.25       50.85     28.35 o 
   1 -10  13       33.39       27.85     25.49 o 
   2 -10  13        1.09      -16.91     23.38 o 
   3 -10  13       46.58       88.76     22.10 o 
   4 -10  13        0.10      -17.32     17.32 o 
  -3  -9  13      238.26      227.56     27.92 o 
  -2  -9  13       48.45       58.90     18.77 o 
  -1  -9  13       88.54       87.41     19.96 o 
   0  -9  13      138.99      151.70     22.07 o 
   1  -9  13      140.25      204.04     39.91 o 
   2  -9  13       95.89      132.54     36.31 o 
   3  -9  13        0.04       10.98     16.23 o 
   4  -9  13       73.94      133.71     25.64 o 
  -4  -8  13       16.77       12.03     14.85 o 
  -3  -8  13      322.40      344.91     33.07 o 
  -2  -8  13      381.28      441.71     39.17 o 
  -1  -8  13      337.67      359.04     32.44 o 
   0  -8  13      631.40      718.33     48.16 o 
   1  -8  13      139.46      166.72     21.24 o 
   2  -8  13        0.03        2.08     12.14 o 
   3  -8  13        8.48       13.12     15.05 o 
   4  -8  13        3.01       24.49     21.01 o 
   5  -8  13       12.24       48.99     26.11 o 
  -5  -7  13       69.03       37.98     17.90 o 
  -4  -7  13        2.32       11.13     15.48 o 
  -3  -7  13       93.01      110.51     28.72 o 
  -2  -7  13      623.62      698.89     69.88 o 
  -1  -7  13       14.24        8.65     15.17 o 
   0  -7  13      384.72      404.95     32.19 o 
   1  -7  13      176.63      182.96     20.38 o 
   2  -7  13       35.42       51.60     11.12 o 
   3  -7  13       10.84        1.24     16.04 o 
   4  -7  13       40.08       28.47     20.02 o 
   5  -7  13       65.57       33.07     24.12 o 
  -5  -6  13       75.96       68.76     19.14 o 
  -4  -6  13      167.50      127.29     21.42 o 
  -3  -6  13      146.51      128.89     20.93 o 
  -2  -6  13       42.51       61.06     20.83 o 
  -1  -6  13        2.58        5.24     18.96 o 
   0  -6  13      128.67      102.76     18.46 o 
   1  -6  13      276.97      277.22     31.33 o 
   2  -6  13      232.03      254.00     19.94 o 
   3  -6  13        0.23       -6.71     14.55 o 
   4  -6  13        5.71        0.87     18.90 o 
   5  -6  13       42.83       63.78     26.11 o 
  -6  -5  13      510.13      662.96     68.14 o 
  -5  -5  13        6.11        9.60     13.65 o 
  -4  -5  13      246.88      265.93     28.56 o 
  -3  -5  13        4.73       -1.28     10.67 o 
  -2  -5  13      274.12      285.31     27.05 o 
  -1  -5  13      488.66      436.62     46.13 o 
   0  -5  13     1008.14     1004.64     48.46 o 
   1  -5  13      828.73      746.01     44.31 o 
   2  -5  13      318.54      351.50     39.66 o 
   3  -5  13      282.73      300.14     33.01 o 
   4  -5  13       35.15       24.12     19.02 o 
   5  -5  13      106.47       85.17     26.98 o 
  -6  -4  13      120.88      143.33     24.44 o 
  -5  -4  13      927.48     1008.80     66.09 o 
  -4  -4  13       48.59       40.13     26.11 o 
  -3  -4  13      371.63      321.36     28.96 o 
  -2  -4  13      493.01      476.14     35.15 o 
  -1  -4  13      305.87      297.23     25.84 o 
   0  -4  13      295.43      260.58     19.16 o 
   1  -4  13      186.12      187.40     39.35 o 
   2  -4  13     1854.20     1669.84     95.43 o 
   3  -4  13       13.66       11.54     11.52 o 
   4  -4  13       77.31       77.19     16.38 o 
  -6  -3  13       68.45       85.70     19.97 o 
  -5  -3  13      448.32      481.18     39.19 o 
  -4  -3  13       60.45       64.20     15.44 o 
  -3  -3  13        9.03        1.46      9.51 o 
  -2  -3  13     1759.58     1713.92     95.23 o 
  -1  -3  13      265.17      246.03     22.22 o 
   0  -3  13      585.58      573.18     53.65 o 
   1  -3  13      164.22      169.93     19.24 o 
   2  -3  13      118.33       79.18     16.85 o 
   3  -3  13      137.16      103.35     17.35 o 
   4  -3  13       76.53       65.05     15.67 o 
   5  -3  13      134.92      112.52     29.97 o 
  -6  -2  13        4.31        8.58     13.62 o 
  -5  -2  13       19.09       16.06     13.23 o 
  -4  -2  13      116.73      113.67     17.05 o 
  -3  -2  13      548.09      428.30     32.05 o 
  -2  -2  13      798.28      768.12     47.85 o 
  -1  -2  13      965.40     1095.08    171.71 o 
   0  -2  13      208.17      218.82     75.72 o 
   1  -2  13      751.43      679.44     43.46 o 
   2  -2  13      126.34      111.92     20.83 o 
   3  -2  13       61.66       68.77     15.22 o 
   4  -2  13      183.46      137.99     20.33 o 
   5  -2  13      115.31      119.76     21.47 o 
  -6  -1  13      219.25      260.56     28.05 o 
  -5  -1  13      250.23      215.10     23.35 o 
  -4  -1  13       50.21       37.45     14.30 o 
  -3  -1  13      101.53      151.34     25.18 o 
  -2  -1  13     1590.02     1514.97     83.56 o 
  -1  -1  13      394.22      420.25     61.80 o 
   0  -1  13        3.99       -7.40      9.65 o 
   1  -1  13       24.53       18.13     11.90 o 
   2  -1  13      304.73      259.62     25.35 o 
   3  -1  13      334.90      297.66     27.54 o 
   4  -1  13       63.69       32.69     15.54 o 
   5  -1  13       64.42       56.50     19.38 o 
  -7   0  13        5.36       13.12     14.61 o 
  -6   0  13      252.27      235.27     40.35 o 
  -5   0  13      129.19      147.45     19.84 o 
  -4   0  13       42.57       41.01     22.50 o 
  -3   0  13        6.40       -8.13     15.60 o 
  -2   0  13       35.36       36.43     12.12 o 
  -1   0  13     1265.81     1576.71     88.04 o 
   0   0  13       23.65        6.90     11.87 o 
   1   0  13       49.56       42.01     13.52 o 
   2   0  13      125.21      125.17     19.50 o 
   3   0  13       44.15       25.93     15.29 o 
   4   0  13        0.94       10.21     15.23 o 
  -6   1  13        7.41       -5.83     12.30 o 
  -5   1  13      410.86      397.92     32.82 o 
  -4   1  13       26.16       15.52     10.59 o 
  -3   1  13       23.17       40.52     13.61 o 
  -2   1  13      969.61     1012.47     85.67 o 
  -1   1  13        0.82       -0.48     10.63 o 
   0   1  13      854.36      970.19     59.18 o 
   1   1  13       44.76       55.72     32.95 o 
   2   1  13      583.73      650.40     44.30 o 
   3   1  13       18.01       17.95     14.64 o 
   4   1  13      189.81      149.89     24.24 o 
  -6   2  13      758.60      731.85     75.10 o 
  -5   2  13       19.12       21.18     12.85 o 
  -4   2  13       70.68       65.91     14.37 o 
  -3   2  13       52.59       68.30     32.08 o 
  -2   2  13      570.77      623.73     41.81 o 
  -1   2  13     2353.41     2962.25    157.81 o 
   0   2  13       77.32      103.20     18.51 o 
   1   2  13      355.85      433.49     35.07 o 
   2   2  13       52.64       36.87     16.13 o 
   3   2  13      487.78      399.38     36.21 o 
   4   2  13       35.63        6.16     17.36 o 
  -6   3  13       67.85       41.28     22.01 o 
  -5   3  13      170.44      208.26     32.45 o 
  -4   3  13      116.03      130.09     36.18 o 
  -3   3  13       78.31       65.96     16.28 o 
  -2   3  13      406.86      457.65     34.84 o 
  -1   3  13       73.78       42.54     15.92 o 
   0   3  13      153.39      174.17     22.96 o 
   1   3  13       29.09       27.35     15.02 o 
   2   3  13        1.69       -1.58     14.66 o 
   3   3  13       14.43       -3.08     14.75 o 
  -5   4  13      268.91      226.42     36.31 o 
  -4   4  13      185.75      183.53     68.70 o 
  -3   4  13      314.76      349.82     31.07 o 
  -2   4  13       17.32       15.87     15.08 o 
  -1   4  13      446.70      606.80     52.35 o 
   0   4  13       70.41       67.70     17.35 o 
   1   4  13      410.08      452.13     38.54 o 
   2   4  13      138.74       91.92     21.94 o 
  -5   5  13        5.50        1.62     22.13 o 
  -4   5  13      157.19      118.37     29.09 o 
  -3   5  13      440.25      391.64    110.60 o 
  -2   5  13       36.13       37.80     16.89 o 
  -1   5  13      745.13      779.24     52.94 o 
   0   5  13        6.96       -9.07     14.15 o 
   1   5  13       70.27       76.11     19.87 o 
   2   5  13       66.56       70.26     21.01 o 
  -4   6  13       57.60       35.06     25.61 o 
  -3   6  13        2.28      -14.46     14.46 o 
  -2   6  13      250.94      194.23     26.85 o 
  -1   6  13       14.07       12.91     16.74 o 
   0   6  13     1232.32     1282.90     79.21 o 
  -3   7  13        1.39      -16.16     24.62 o 
  -2   7  13       40.09       84.12     21.97 o 
  -1   7  13      294.24      232.10     29.96 o 
   1 -11  14       94.16      161.76     42.40 o 
  -2 -10  14       49.76       71.10     18.46 o 
  -1 -10  14      106.47      124.75     53.46 o 
   0 -10  14       64.55       90.52     34.32 o 
   1 -10  14      209.05      287.96     51.10 o 
   2 -10  14      197.35      353.12     57.44 o 
   3 -10  14       11.69       18.77     30.46 o 
  -3  -9  14       57.60       77.84     20.08 o 
  -2  -9  14        8.14       -1.10     12.61 o 
  -1  -9  14       41.95       43.82     23.06 o 
   0  -9  14      105.76      106.63     19.41 o 
   1  -9  14        0.38       20.14     23.38 o 
   2  -9  14      254.12      329.24     53.09 o 
   3  -9  14       25.98        4.82     15.70 o 
   4  -9  14       14.55        1.37     21.14 o 
  -4  -8  14       62.40       72.37     19.24 o 
  -3  -8  14       40.37       55.86     27.54 o 
  -2  -8  14      100.34       85.58     18.83 o 
  -1  -8  14       57.01       62.13     16.63 o 
   0  -8  14       28.08        9.41     12.86 o 
   1  -8  14        6.65       21.67     13.48 o 
   2  -8  14       42.06       35.01     15.08 o 
   3  -8  14       79.65       58.31     24.99 o 
   4  -8  14       57.45       84.42     28.10 o 
  -4  -7  14      393.03      372.22     72.43 o 
  -3  -7  14       26.68       21.27     14.88 o 
  -2  -7  14      431.52      441.92     84.98 o 
  -1  -7  14        0.97       -3.39      9.61 o 
   0  -7  14       74.38       56.50     14.32 o 
   1  -7  14      503.05      569.06     41.01 o 
   2  -7  14      185.08      209.16     22.54 o 
   3  -7  14      132.78      132.29     28.10 o 
   4  -7  14       25.69       41.90     23.62 o 
  -5  -6  14      191.72      202.23     28.13 o 
  -4  -6  14      163.78      182.42     25.72 o 
  -3  -6  14     1202.99     1371.09     82.76 o 
  -2  -6  14       37.00       29.92     17.78 o 
  -1  -6  14      561.40      575.44     59.99 o 
   0  -6  14      139.45      148.74     19.33 o 
   1  -6  14      173.05      153.23     18.71 o 
   2  -6  14      245.41      285.85     36.93 o 
   3  -6  14       31.99       64.16     20.89 o 
   4  -6  14      326.85      418.89     47.25 o 
   5  -6  14        0.08       18.40     21.39 o 
  -5  -5  14      141.22      153.49     51.41 o 
  -4  -5  14       12.88       -4.27     11.85 o 
  -3  -5  14      554.89      576.13     42.63 o 
  -2  -5  14       86.61       96.25     16.94 o 
  -1  -5  14        6.79       12.03     10.92 o 
   0  -5  14      860.92      919.68    112.28 o 
   1  -5  14       55.81       38.13     14.11 o 
   2  -5  14      326.08      289.37     30.28 o 
   3  -5  14        1.17      -11.61     11.61 o 
  -6  -4  14       15.19       10.11     17.25 o 
  -5  -4  14      255.79      248.87     28.49 o 
  -4  -4  14        2.54       -7.05     10.88 o 
  -3  -4  14       21.58       25.01     11.97 o 
  -2  -4  14      156.93      142.07     19.04 o 
  -1  -4  14      737.53      674.94     44.54 o 
   0  -4  14      167.30      172.85     27.48 o 
   1  -4  14      387.16      409.48     44.89 o 
   2  -4  14        1.67      -10.86     10.86 o 
   3  -4  14      319.37      295.01     27.38 o 
   4  -4  14       76.15       59.35     16.89 o 
   5  -4  14        0.28       -9.70     23.50 o 
  -6  -3  14      176.67      172.54     26.64 o 
  -5  -3  14        0.63       -2.81     12.76 o 
  -4  -3  14      137.89      145.60     40.04 o 
  -3  -3  14      189.52      188.46     26.92 o 
  -2  -3  14      168.21      174.98     20.27 o 
  -1  -3  14       19.55       -1.51     11.02 o 
   0  -3  14      932.77      886.70     90.83 o 
   1  -3  14      424.38      410.03     31.25 o 
   2  -3  14        1.51       30.08     13.21 o 
   3  -3  14        2.31       -4.90     11.32 o 
   4  -3  14      117.18       87.00     18.48 o 
   5  -3  14       32.48        4.10     26.36 o 
  -6  -2  14       34.63       41.34     23.87 o 
  -5  -2  14        7.55        6.90     12.28 o 
  -4  -2  14      179.82      156.33     20.29 o 
  -3  -2  14       68.76       88.66     32.70 o 
  -2  -2  14      299.02      308.11     35.44 o 
  -1  -2  14       84.60       68.41     17.53 o 
   0  -2  14        0.71      -11.50     11.50 o 
   1  -2  14     1004.46      951.08    104.51 o 
   2  -2  14       16.60        5.11     17.10 o 
   3  -2  14        8.15        9.38     14.73 o 
   4  -2  14        1.49       16.26     14.98 o 
  -6  -1  14       16.54        8.49     17.90 o 
  -5  -1  14      897.67      986.86     62.37 o 
  -4  -1  14        0.31      -11.62     13.12 o 
  -3  -1  14      738.04      762.06     67.02 o 
  -2  -1  14      100.72      103.53     15.87 o 
  -1  -1  14      245.26      261.70     24.75 o 
   0  -1  14      984.33     1161.43     99.35 o 
   1  -1  14        7.19        0.66     11.94 o 
   2  -1  14      882.90      818.49     52.14 o 
   3  -1  14       27.58        5.54     12.58 o 
   4  -1  14      117.42      106.37     20.40 o 
  -6   0  14      132.08      177.37     25.55 o 
  -5   0  14      100.93      141.51     20.68 o 
  -4   0  14     1282.23     1302.43    105.19 o 
  -3   0  14       25.33       42.90     17.90 o 
  -2   0  14      345.38      387.68     29.45 o 
  -1   0  14       79.78       78.61     22.38 o 
   0   0  14      307.81      321.60     29.04 o 
   1   0  14     1156.10     1344.49     88.22 o 
   2   0  14       46.98       50.64     14.79 o 
   3   0  14      152.65      111.33     32.45 o 
   4   0  14       23.99       20.95     16.00 o 
  -6   1  14        0.63       12.90     13.93 o 
  -5   1  14      131.74      111.59     18.99 o 
  -4   1  14       95.20      114.51     25.61 o 
  -3   1  14       28.12       25.19     23.44 o 
  -2   1  14      492.10      641.14     42.82 o 
  -1   1  14      110.87      116.46     18.71 o 
   0   1  14      144.53      207.38     41.59 o 
   1   1  14       11.58        5.00     12.72 o 
   2   1  14      202.93      187.99     57.26 o 
   3   1  14        0.31       -5.26     13.89 o 
   4   1  14       21.54       11.13     16.53 o 
  -6   2  14      138.80      109.17     29.47 o 
  -5   2  14       67.87       85.17     24.49 o 
  -4   2  14      100.50       80.48     27.11 o 
  -3   2  14      138.65      129.38     19.60 o 
  -2   2  14      370.95      383.26     36.43 o 
  -1   2  14      550.96      717.15     47.98 o 
   0   2  14       17.66       30.00     13.69 o 
   1   2  14      284.90      356.76     32.80 o 
   2   2  14      177.01      217.38     26.72 o 
   3   2  14      110.21       60.22     36.24 o 
  -5   3  14       34.75       66.40     26.61 o 
  -4   3  14      229.76      254.05     80.26 o 
  -3   3  14        0.88       -3.06     14.11 o 
  -2   3  14      493.42      477.80     37.01 o 
  -1   3  14      641.36      688.16     47.49 o 
   0   3  14        0.65        2.21     21.14 o 
   1   3  14      906.88     1042.05     65.96 o 
   2   3  14        6.06       -4.40     15.50 o 
  -5   4  14      437.96      450.35     50.85 o 
  -4   4  14       10.18       22.71     15.92 o 
  -3   4  14      566.79      648.49     82.00 o 
  -2   4  14      181.53      183.42     31.27 o 
  -1   4  14      164.57      150.09     23.40 o 
   0   4  14      223.01      249.66     29.31 o 
   1   4  14       44.14       54.10     17.01 o 
   2   4  14     1290.60     1312.34     80.88 o 
  -5   5  14       96.04       54.46     28.72 o 
  -4   5  14      211.28      183.65     34.19 o 
  -3   5  14      153.23      131.89     29.03 o 
  -2   5  14      343.75      315.03     32.40 o 
  -1   5  14        4.04      -14.01     14.01 o 
   0   5  14       25.00       24.24     19.15 o 
   1   5  14      133.13      168.48     26.33 o 
  -3   6  14       29.48       -5.47     20.39 o 
  -2   6  14      330.77      334.40     38.17 o 
  -1   6  14      135.79      128.76     25.77 o 
  -1 -10  15        1.79      -13.52     13.52 o 
   0 -10  15        4.17       47.37     28.72 o 
   1 -10  15       55.39       50.73     30.84 o 
   2 -10  15       14.86       57.69     31.95 o 
  -2  -9  15      348.36      429.93     39.17 o 
  -1  -9  15       30.79       30.91     16.17 o 
   0  -9  15      151.91      175.80     30.77 o 
   1  -9  15        2.91       25.99     25.99 o 
   2  -9  15       56.76       85.30     32.70 o 
   3  -9  15      140.47      195.46     37.67 o 
  -3  -8  15      125.62      150.53     49.11 o 
  -2  -8  15      119.39      136.93     25.99 o 
  -1  -8  15      460.48      534.91     65.84 o 
   0  -8  15        4.05       12.20     21.63 o 
   1  -8  15      624.82      775.92     53.34 o 
   3  -8  15       41.71       65.40     24.87 o 
  -4  -7  15      231.68      244.53     30.41 o 
  -3  -7  15       86.43       77.03     19.14 o 
  -2  -7  15       86.84       99.01     21.08 o 
  -1  -7  15      242.57      287.97     49.49 o 
   0  -7  15        0.93        9.50     11.84 o 
   1  -7  15        5.45       17.16     18.77 o 
   2  -7  15      421.72      513.51     53.09 o 
   3  -7  15        4.28       25.61     19.77 o 
   4  -7  15       56.97       78.95     27.60 o 
  -4  -6  15       40.37       39.12     17.57 o 
  -3  -6  15      385.67      433.03     38.06 o 
  -2  -6  15       57.64       64.85     16.33 o 
  -1  -6  15       79.44       81.49     16.62 o 
   0  -6  15        6.81       11.56     15.04 o 
   1  -6  15      365.29      295.05     37.30 o 
   2  -6  15      105.16      112.57     18.46 o 
   3  -6  15      112.83      130.68     28.97 o 
  -5  -5  15        1.58       -6.96     14.52 o 
  -4  -5  15      148.61      177.87     25.45 o 
  -3  -5  15        1.95        0.60     12.12 o 
  -2  -5  15      177.20      185.56     22.40 o 
  -1  -5  15       43.70       40.40     13.43 o 
   0  -5  15       35.07       43.52     18.65 o 
   1  -5  15        2.46        1.14     21.01 o 
   2  -5  15      369.58      344.62     29.80 o 
   3  -5  15       66.75       56.79     16.04 o 
   4  -5  15        1.45       -3.98     21.39 o 
  -5  -4  15        5.26        3.20     13.93 o 
  -4  -4  15       41.45       53.79     18.77 o 
  -3  -4  15        1.22      -10.57     10.57 o 
  -2  -4  15      420.37      369.43     30.27 o 
  -1  -4  15       36.04       48.49     18.77 o 
   0  -4  15       22.16       20.03     15.54 o 
   1  -4  15      262.35      253.93     25.35 o 
   2  -4  15       71.05       88.56     17.15 o 
   3  -4  15      349.70      304.07     28.89 o 
   4  -4  15        6.66      -13.52     13.52 o 
  -5  -3  15       59.74       45.42     18.77 o 
  -4  -3  15       48.11       45.30     14.74 o 
  -3  -3  15     1032.50      988.62     61.21 o 
  -2  -3  15        1.11       20.02     15.42 o 
  -1  -3  15      785.24      671.05     61.80 o 
   0  -3  15       13.62       10.91     11.17 o 
   1  -3  15      377.95      327.80     45.76 o 
   2  -3  15      921.72      899.64     55.74 o 
   3  -3  15       14.21        1.99     12.90 o 
   4  -3  15      222.50      216.86     53.28 o 
  -6  -2  15      283.87      388.18     65.84 o 
  -5  -2  15       41.29       39.93     15.77 o 
  -4  -2  15       33.08       29.02     13.01 o 
  -3  -2  15      137.11      121.48     26.11 o 
  -2  -2  15     1963.40     1739.47    135.15 o 
  -1  -2  15       88.59       85.16     16.04 o 
   0  -2  15      197.86      221.53     23.98 o 
   1  -2  15      162.53      139.25     20.51 o 
   2  -2  15      278.92      248.16     26.21 o 
   3  -2  15      277.24      184.21     23.52 o 
   4  -2  15        0.27       -9.92     14.28 o 
  -6  -1  15       42.21       34.44     16.66 o 
  -5  -1  15      603.21      620.78     97.04 o 
  -4  -1  15        1.18       -2.24     14.17 o 
  -3  -1  15      275.74      295.80     37.80 o 
  -2  -1  15      289.34      290.84     26.29 o 
  -1  -1  15       29.97       17.34     13.22 o 
   0  -1  15      207.66      206.67     23.78 o 
   1  -1  15       54.85       44.53     14.71 o 
   2  -1  15      242.08      207.71     24.64 o 
   3  -1  15        1.87       -2.01     13.06 o 
   4  -1  15        5.56      -13.11     14.89 o 
  -6   0  15      194.46      210.17     26.31 o 
  -5   0  15        7.18      -15.92     15.92 o 
  -4   0  15      119.68      150.07     28.60 o 
  -3   0  15      123.03       98.60     24.12 o 
  -2   0  15      218.91      241.51     24.86 o 
  -1   0  15      143.34      154.28     21.41 o 
   0   0  15      511.88      567.34     40.55 o 
   1   0  15      135.55      167.10     23.04 o 
   2   0  15       52.15       33.60     15.09 o 
   3   0  15       69.18       61.17     18.37 o 
  -6   1  15       63.01      140.87     31.46 o 
  -5   1  15        7.85       15.04     19.52 o 
  -4   1  15      128.19      125.95     28.22 o 
  -3   1  15        6.77       15.23     12.54 o 
  -2   1  15      591.90      749.88     48.88 o 
  -1   1  15       20.83       14.21     31.02 o 
   0   1  15      223.05      307.36     30.05 o 
   1   1  15      527.18      558.64     41.26 o 
   2   1  15       31.46       42.44     17.16 o 
   3   1  15      668.93      657.30     48.22 o 
  -5   2  15       99.15      114.14     29.09 o 
  -4   2  15       71.30       80.45     25.99 o 
  -3   2  15      337.20      347.04     38.17 o 
  -2   2  15        7.74       19.09     14.44 o 
  -1   2  15      881.45     1054.50     94.12 o 
   0   2  15       86.09      118.41     36.18 o 
   1   2  15      187.50      229.00     27.26 o 
   2   2  15      331.28      370.21     35.10 o 
  -5   3  15        1.28       10.32     22.38 o 
  -4   3  15       81.83       96.37     46.07 o 
  -3   3  15      179.20      175.27     23.65 o 
  -2   3  15      573.95      654.39     46.11 o 
  -1   3  15      334.54      352.01     33.75 o 
   0   3  15      323.87      346.16     33.74 o 
   1   3  15        3.94       -1.14     13.68 o 
   2   3  15       34.83       54.80     24.25 o 
  -4   4  15       42.46       57.74     31.71 o 
  -3   4  15        5.44       19.28     15.91 o 
  -2   4  15      257.28      253.80     29.71 o 
  -1   4  15      174.04      181.98     26.73 o 
   0   4  15      308.42      319.16     33.70 o 
   1   4  15      153.35      163.45     29.78 o 
  -3   5  15      101.39       51.62     20.21 o 
  -2   5  15        7.82        7.74     34.38 o 
  -1   5  15       19.48       -0.10     16.60 o 
  -1  -9  16       32.08       23.92     15.70 o 
   0  -9  16       42.21       38.56     16.54 o 
   1  -9  16      103.19      120.23     37.92 o 
  -2  -8  16       43.69       17.15     14.42 o 
  -1  -8  16      144.65      146.88     22.53 o 
   0  -8  16       40.49       49.61     20.70 o 
   1  -8  16      165.05      198.07     34.07 o 
   3  -8  16      123.90      151.69     33.20 o 
  -3  -7  16       24.23       16.01     21.82 o 
  -2  -7  16      260.27      241.34     27.78 o 
  -1  -7  16        0.94      -10.72     11.81 o 
   0  -7  16       57.96       35.44     19.52 o 
   1  -7  16       75.75       70.25     23.50 o 
   2  -7  16        7.07        7.53     32.76 o 
   3  -7  16       21.05       71.99     26.98 o 
  -4  -6  16       25.89       16.56     16.66 o 
  -3  -6  16        2.02        0.90     12.92 o 
  -2  -6  16      188.92      203.63     25.31 o 
  -1  -6  16        1.78      -13.93     13.93 o 
   0  -6  16      200.68      205.90     32.20 o 
   1  -6  16       15.41       17.66     18.40 o 
   2  -6  16       18.94        4.82     14.46 o 
   3  -6  16      146.67      104.19     29.84 o 
  -4  -5  16        0.52        9.18     14.02 o 
  -3  -5  16      106.96      118.02     19.87 o 
  -2  -5  16       15.74       11.81     16.54 o 
  -1  -5  16      485.68      373.13     43.77 o 
   0  -5  16       26.13       21.14     18.03 o 
   1  -5  16      548.81      595.04     60.30 o 
   2  -5  16        2.99        4.70     13.65 o 
   3  -5  16       90.29       89.45     19.85 o 
  -5  -4  16       39.91       28.34     15.38 o 
  -4  -4  16      281.18      280.12     29.69 o 
  -3  -4  16       28.59       10.28     24.99 o 
  -2  -4  16      102.43       77.46     23.13 o 
  -1  -4  16       62.20       55.58     20.52 o 
   0  -4  16      695.16      567.72     55.83 o 
   1  -4  16      189.23      175.29     37.86 o 
   2  -4  16      253.36      223.47     24.92 o 
   3  -4  16       51.27       45.16     16.48 o 
  -5  -3  16       83.53       89.45     19.25 o 
  -4  -3  16       51.59       53.95     15.93 o 
  -3  -3  16      519.57      536.89     54.58 o 
  -2  -3  16        3.10      -10.44     14.92 o 
  -1  -3  16      270.95      224.68     33.07 o 
   0  -3  16      107.29      104.80     18.66 o 
   1  -3  16       27.10       22.83     15.42 o 
   2  -3  16      161.25      135.36     21.10 o 
   3  -3  16       19.61       -3.96     14.85 o 
  -5  -2  16       12.95       14.89     31.15 o 
  -4  -2  16      100.91       99.59     26.61 o 
  -3  -2  16       27.91       41.78     19.02 o 
  -2  -2  16      250.51      336.21     41.16 o 
  -1  -2  16      182.95      146.45     20.75 o 
   0  -2  16       73.96       51.50     16.49 o 
   1  -2  16      231.49      224.94     25.08 o 
   2  -2  16      264.25      189.23     24.43 o 
   3  -2  16        0.58       -1.44     22.38 o 
  -5  -1  16        2.50       -8.21     17.03 o 
  -4  -1  16       57.54       19.40     18.28 o 
  -3  -1  16       26.19       31.95     19.89 o 
  -2  -1  16      399.87      401.73     46.00 o 
  -1  -1  16       37.08       43.38     15.08 o 
   0  -1  16      238.19      229.76     48.06 o 
   1  -1  16       49.52       31.09     15.25 o 
   2  -1  16      271.82      242.61     27.20 o 
   3  -1  16      171.35      114.73     21.61 o 
  -5   0  16       55.69      101.71     27.98 o 
  -4   0  16       67.11       52.84     23.38 o 
  -3   0  16      156.66      173.57     30.46 o 
  -2   0  16       78.96       86.18     25.12 o 
  -1   0  16      236.29      277.65     28.69 o 
   0   0  16        2.91      -14.53     16.66 o 
   1   0  16      500.09      591.52     42.98 o 
   2   0  16       59.21       25.70     16.87 o 
  -5   1  16      119.23      178.67     34.32 o 
  -4   1  16       70.27       51.23     23.50 o 
  -3   1  16        1.46       -4.16     13.25 o 
  -2   1  16      186.62      225.59     25.90 o 
  -1   1  16      192.49      222.47     26.19 o 
   0   1  16      309.16      403.67     37.80 o 
   1   1  16      384.54      467.90     39.28 o 
   2   1  16      500.30      398.81     36.17 o 
  -4   2  16      125.74      196.95     36.06 o 
  -3   2  16      202.35      213.67     31.02 o 
  -2   2  16       93.59       87.63     19.73 o 
  -1   2  16       12.77       22.47     16.37 o 
   0   2  16      111.17      140.38     23.57 o 
   1   2  16      189.52      204.10     37.92 o 
  -4   3  16      250.17      220.51     75.10 o 
  -3   3  16        4.17        0.78     14.88 o 
  -2   3  16      132.65      126.85     29.78 o 
  -1   3  16       45.32       22.67     28.97 o 
   0   3  16       12.30       17.92     17.72 o 
  -3   4  16       31.07       34.60     18.15 o 
  -2   4  16      348.39      299.37     33.51 o 
  -1   4  16        1.78      -10.46     15.47 o 
  -1  -8  17        0.68       -6.63     13.16 o 
   0  -8  17      153.72      165.37     32.33 o 
   1  -8  17        9.42       -3.73     20.02 o 
  -2  -7  17       17.94       -8.92     13.49 o 
  -1  -7  17       39.45       39.41     22.13 o 
   0  -7  17       11.28        6.22     18.65 o 
   1  -7  17      355.98      326.14     43.02 o 
  -3  -6  17       90.51       89.22     20.41 o 
  -2  -6  17      381.44      384.33     46.25 o 
  -1  -6  17       24.36        9.95     18.40 o 
   0  -6  17       38.31       47.87     23.00 o 
   1  -6  17       33.17       34.19     20.39 o 
   2  -6  17      206.78      245.81     31.77 o 
  -3  -5  17      119.26       91.26     26.48 o 
  -2  -5  17       39.07       49.24     22.50 o 
  -1  -5  17      108.15       97.60     26.11 o 
   0  -5  17       10.89        3.36     15.79 o 
   1  -5  17      191.95      170.14     24.31 o 
   2  -5  17       45.34       42.99     17.22 o 
   3  -5  17        0.72       -6.18     38.61 o 
  -4  -4  17       30.92       25.24     21.51 o 
  -3  -4  17       27.94       46.87     21.88 o 
  -2  -4  17      158.85      145.47     29.72 o 
  -1  -4  17        6.26        9.20     15.17 o 
   0  -4  17       62.78       44.02     20.52 o 
   1  -4  17      271.42      250.00     43.52 o 
   2  -4  17       58.45       22.79     15.33 o 
   3  -4  17       73.86       42.51     18.41 o 
  -4  -3  17       13.65       34.69     21.01 o 
  -3  -3  17       30.88       14.92     18.28 o 
  -2  -3  17      115.61      104.32     26.86 o 
  -1  -3  17       21.98       26.36     18.15 o 
   0  -3  17      173.50      159.29     22.86 o 
   1  -3  17       65.83       55.21     17.06 o 
   2  -3  17      195.96      194.16     45.76 o 
   3  -3  17       16.84       -7.27     29.34 o 
  -4  -2  17       52.56       48.86     24.00 o 
  -3  -2  17      131.69      166.49     31.46 o 
  -2  -2  17       12.88       -1.87     16.79 o 
  -1  -2  17      141.45      105.44     25.74 o 
   0  -2  17       92.06       60.79     17.80 o 
   1  -2  17      274.66      245.24     44.89 o 
   2  -2  17        5.00       15.94     15.89 o 
  -4  -1  17      450.50      562.50     58.81 o 
  -3  -1  17      256.75      290.95     39.79 o 
  -2  -1  17      274.90      269.56     37.55 o 
  -1  -1  17       21.12       16.81     15.05 o 
   0  -1  17       18.81       19.58     15.32 o 
   1  -1  17      136.07      116.98     21.73 o 
   2  -1  17      292.68      287.69     30.35 o 
  -4   0  17        1.74        1.74     20.14 o 
  -3   0  17      581.12      622.18     63.04 o 
  -2   0  17      126.43      102.25     20.23 o 
  -1   0  17       86.16       86.61     28.72 o 
   0   0  17      167.70      113.14     26.30 o 
   1   0  17        2.38        3.51     22.63 o 
  -4   1  17       20.24       47.12     24.74 o 
  -3   1  17       79.92       68.39     27.60 o 
  -2   1  17      376.93      292.10     30.84 o 
  -1   1  17       11.13       34.89     16.58 o 
   0   1  17       25.28       41.77     37.86 o 
   1   1  17        0.60        1.96     15.06 o 
  -3   2  17       48.22       69.94     27.66 o 
  -2   2  17      321.18      317.03     35.87 o 
  -1   2  17       32.88       34.45     25.43 o 
   0   2  17      247.21      313.99     33.18 o 
  -1  -7  18       38.65       43.89     23.50 o 
   0  -7  18        5.86       10.57     21.88 o 
  -2  -6  18       12.97       12.31     20.64 o 
  -1  -6  18        9.81       13.93     19.77 o 
   0  -6  18       60.65       87.28     25.49 o 
   1  -6  18       12.62       -6.96     20.64 o 
  -2  -5  18        7.10      -17.66     17.66 o 
  -1  -5  18      163.35      116.38     29.47 o 
   0  -5  18       74.79       41.03     23.13 o 
   1  -5  18       19.47        2.36     18.90 o 
  -3  -4  18       76.17       89.77     26.86 o 
  -2  -4  18       91.95       98.35     28.85 o 
  -1  -4  18       48.08       40.29     22.26 o 
   0  -4  18       11.52       33.45     22.01 o 
   1  -4  18      204.18      183.38     25.81 o 
  -3  -3  18      119.23      188.12     35.19 o 
  -2  -3  18      615.29      643.94     64.78 o 
  -1  -3  18      220.88      158.28     32.33 o 
   0  -3  18      138.30      148.21     30.59 o 
   1  -3  18       51.93       46.75     17.29 o 
  -3  -2  18      161.37      189.61     35.44 o 
  -2  -2  18       11.85       12.93     21.26 o 
  -1  -2  18      373.42      331.11     44.89 o 
   0  -2  18       41.27       20.33     15.68 o 
   1  -2  18       91.93       67.70     19.35 o 
  -3  -1  18      178.73      214.98     37.05 o 
  -2  -1  18        2.85       11.07     19.77 o 
  -1  -1  18       30.26       55.55     18.88 o 
   0  -1  18       95.21       54.06     41.53 o 
   1  -1  18       35.57       40.73     18.37 o 
  -3   0  18       56.42       68.01     27.35 o 
  -2   0  18       23.18       45.76     25.86 o 
  -1   0  18      159.37      138.75     30.65 o 
   0   0  18      188.92      182.57     25.79 o 
  -2   1  18        6.26        4.55     16.73 o 
  -1   1  18      134.66      101.87     22.60 o 
  -1  -3  19      149.29      174.07     35.44 o 
                                                 
